# Supplementary material for: Giant DNA viruses encode a hallmark translation initiation complex of eukaryotic life
Source: bioRxiv. 2025 Sep 30:2025.09.30.678621. Preprint. [Version 1] doi: 10.1101/2025.09.30.678621 (PMC12621921; doi:10.1101/2025.09.30.678621)
Supplement: Supplement 1 [file media-1.xlsx]

## Sheet: Raw data
Uniprot ID	GO	Gene Symbol	Annotation	MW (kDa)	Unique mock	Total mock	Unique 8 hpi	Total 8 hpi	Sum intensity mock	Sum intensity 8 hpi
L8H359	GO:0006843; GO:0031966; GO:0071913	ACA1_198400	Citrate transport family protein OS=Acanthamoeba castellanii str. Neff OX=1257118 GN=ACA1_198400 PE=3 SV=1	34.26	0	0	1	1	NF	1200
L8HLJ3	GO:0005737; GO:0016925; GO:0019948; GO:0031510	ACA1_296360	SUMOactivating enzyme subunit 1, putative OS=Acanthamoeba castellanii str. Neff OX=1257118 GN=ACA1_296360 PE=3 SV=1	39.61	0	0	1	1	NF	1900
L8H7B6	GO:0008171; GO:0032259	ACA1_052800	O-methyltransferase family 3 protein OS=Acanthamoeba castellanii str. Neff OX=1257118 GN=ACA1_052800 PE=3 SV=1	26.24	0	0	1	1	NF	2300
L8GX50	GO:0005634; GO:0005737; GO:0005839; GO:0010498	ACA1_057790	Proteasome subunit beta OS=Acanthamoeba castellanii str. Neff OX=1257118 GN=ACA1_057790 PE=3 SV=1	26.47	1	1	2	2	1400	15000
L8GV21	GO:0005739; GO:0009450; GO:0030170; GO:0034386	ACA1_321730	GABA aminotransferase OS=Acanthamoeba castellanii str. Neff OX=1257118 GN=ACA1_321730 PE=3 SV=1	56.54	0	0	1	1	NF	1900
L8GSN9	GO:0005634; GO:0005737; GO:0008541; GO:0061133; GO:0070628	ACA1_215980	Adhesion regulating molecule region protein, putative OS=Acanthamoeba castellanii str. Neff OX=1257118 GN=ACA1_215980 PE=4 SV=1	41.61	1	1	0	0	2300	NF
L8GNZ5	GO:0003676; GO:0003724; GO:0005524; GO:0005737; GO:0016787	ACA1_271270	Atpdependent rna helicase ddx6, putative OS=Acanthamoeba castellanii str. Neff OX=1257118 GN=ACA1_271270 PE=3 SV=1	46.79	0	0	1	1	NF	3100
L8H0H7	GO:0005544; GO:0005829; GO:0005886; GO:0071277	ACA1_395480	Copine subfamily protein OS=Acanthamoeba castellanii str. Neff OX=1257118 GN=ACA1_395480 PE=3 SV=1	102.9	1	1	0	0	2700	NF
L8HGY8	GO:0004163; GO:0005524; GO:0005829; GO:0006695; GO:0019287	ACA1_175080	Diphosphomevalonate decarboxylase OS=Acanthamoeba castellanii str. Neff OX=1257118 GN=ACA1_175080 PE=3 SV=1	44.88	0	0	1	1	NF	3300
L8GQP5	GO:0000502; GO:0005524; GO:0006508; GO:0008233; GO:0016887	ACA1_341090	26S protease regulatory subunit 6a, putative OS=Acanthamoeba castellanii str. Neff OX=1257118 GN=ACA1_341090 PE=3 SV=1	48.48	0	0	1	1	NF	1800
L8HCD7	GO:0000932; GO:0031087	ACA1_012330	WD domain, G-beta repeat-containing protein (Fragment) OS=Acanthamoeba castellanii str. Neff OX=1257118 GN=ACA1_012330 PE=3 SV=1	125.17	0	0	1	1	NF	3500
L8HIH1	GO:0005096; GO:0008270; GO:0031267	ACA1_292850	TBC domain containing protein OS=Acanthamoeba castellanii str. Neff OX=1257118 GN=ACA1_292850 PE=4 SV=1	43.22	0	0	1	1	NF	3600
L8H0M2		ACA1_235770	Uncharacterized protein OS=Acanthamoeba castellanii str. Neff OX=1257118 GN=ACA1_235770 PE=4 SV=1	52.73	0	0	1	1	NF	2200
Q5UR57		MIMI_L805	Uncharacterized protein L805 OS=Acanthamoeba polyphaga mimivirus OX=212035 GN=MIMI_L805 PE=4 SV=1	22.13	0	0	1	2	NF	3800
L8HG99	GO:0005768; GO:0043328	ACA1_195850	BRO1 domain-containing protein OS=Acanthamoeba castellanii str. Neff OX=1257118 GN=ACA1_195850 PE=3 SV=1	47.2	0	0	1	1	NF	3800
L8HD42	GO:0003989; GO:0005524; GO:0006633; GO:0046872; GO:2001295	ACA1_070830	Acetyl-CoA carboxylase OS=Acanthamoeba castellanii str. Neff OX=1257118 GN=ACA1_070830 PE=4 SV=1	245.6	1	1	0	0	2900	NF
Q5UPQ4		MIMI_L764	Putative ankyrin repeat protein L764 OS=Acanthamoeba polyphaga mimivirus OX=212035 GN=MIMI_L764 PE=4 SV=1	75.93	0	0	1	1	NF	4200
L8GTK3	GO:0006355	ACA1_203950	PAS domain Sbox domain containing protein OS=Acanthamoeba castellanii str. Neff OX=1257118 GN=ACA1_203950 PE=4 SV=1	67.18	0	0	1	1	NF	4400
L8HFH2	GO:0005777; GO:0005829; GO:0006734; GO:0006742; GO:0019677; GO:0035529; GO:0046872	ACA1_356920	NAD(+) diphosphatase OS=Acanthamoeba castellanii str. Neff OX=1257118 GN=ACA1_356920 PE=3 SV=1	39.38	0	0	1	1	NF	1900
L8H3V8	GO:0016787; GO:0046872	ACA1_116550	Hydrolase, alpha/beta fold family OS=Acanthamoeba castellanii str. Neff OX=1257118 GN=ACA1_116550 PE=4 SV=1	89.97	0	0	1	1	NF	4800
L8GHJ5	GO:0009166; GO:0016787	ACA1_033660	5'-nucleotidase, C-terminal domain containing protein OS=Acanthamoeba castellanii str. Neff OX=1257118 GN=ACA1_033660 PE=4 SV=1	33.03	0	0	1	1	NF	4900
L8GEN5	GO:0016740	ACA1_190760	Glutathione S-transferase family protein, putative OS=Acanthamoeba castellanii str. Neff OX=1257118 GN=ACA1_190760 PE=4 SV=1	27.03	0	0	1	1	NF	5200
L8HEZ2	GO:0016787	ACA1_019220	Amidohydrolase family protein OS=Acanthamoeba castellanii str. Neff OX=1257118 GN=ACA1_019220 PE=4 SV=1	41.24	1	1	1	1	3000	4800
L8H5V8	GO:0005737; GO:0006606; GO:0031267	ACA1_052790	Transportin 2, putative OS=Acanthamoeba castellanii str. Neff OX=1257118 GN=ACA1_052790 PE=4 SV=1	98.63	0	0	1	2	NF	5500
L8H839	GO:0016301; GO:0042254	ACA1_230440	p21activated protein kinase-interacting protein 1, putative OS=Acanthamoeba castellanii str. Neff OX=1257118 GN=ACA1_230440 PE=4 SV=1	58.83	1	1	0	0	3100	NF
Q5UR32		MIMI_R556	Uncharacterized protein R556 OS=Acanthamoeba polyphaga mimivirus OX=212035 GN=MIMI_R556 PE=4 SV=1	34.72	0	0	1	1	NF	5700
L8HA54	GO:0000398; GO:0003723; GO:0005681; GO:0005688; GO:0046540	LSM3	U6 snRNA-associated Sm-like protein LSm3 OS=Acanthamoeba castellanii str. Neff OX=1257118 GN=LSM3 PE=3 SV=1	11.84	0	0	1	1	NF	3000
L8GW90	GO:0004731; GO:0005737; GO:0009116	ACA1_059870	Inosine-guanosine phosphorylase OS=Acanthamoeba castellanii str. Neff OX=1257118 GN=ACA1_059870 PE=3 SV=1	90.07	1	1	1	1	3100	6500
L8HGS4	GO:0005737; GO:0016567; GO:0016925; GO:0019948; GO:0031510	ACA1_072330	Ubiquitinlike modifier-activating enzyme 1, putative OS=Acanthamoeba castellanii str. Neff OX=1257118 GN=ACA1_072330 PE=3 SV=1	116.32	0	0	1	1	NF	6000
L8H3P8	GO:0004029; GO:0005737; GO:0006081; GO:0016020	ACA1_049990	Aldehyde dehydrogenase OS=Acanthamoeba castellanii str. Neff OX=1257118 GN=ACA1_049990 PE=3 SV=1	55.16	0	0	1	1	NF	4500
L8HE31	GO:0016020	ACA1_360330	Sulfatase domain containing protein OS=Acanthamoeba castellanii str. Neff OX=1257118 GN=ACA1_360330 PE=4 SV=1	86.57	0	0	1	1	NF	6200
L8H3X9	GO:0005739; GO:0007005	ACA1_301230	Uncharacterized protein OS=Acanthamoeba castellanii str. Neff OX=1257118 GN=ACA1_301230 PE=3 SV=1	61.34	0	0	1	3	NF	6400
L8GLQ1	GO:0016192	ACA1_366160	Vacuolar protein sortingassociated protein 45, putative OS=Acanthamoeba castellanii str. Neff OX=1257118 GN=ACA1_366160 PE=3 SV=1	63.17	0	0	1	1	NF	3500
L8GQV0	GO:0006556; GO:0048269; GO:0048270	ACA1_275440	NAD dependent epimerase/dehydratase OS=Acanthamoeba castellanii str. Neff OX=1257118 GN=ACA1_275440 PE=4 SV=1	31.31	0	0	1	1	NF	6500
L8GIF5	GO:0005737; GO:0051640	ACA1_094400	Tetratricopeptide repeat domain containing protein OS=Acanthamoeba castellanii str. Neff OX=1257118 GN=ACA1_094400 PE=4 SV=1	140.06	1	1	0	0	3200	NF
L8HHF3	GO:0003924; GO:0005525; GO:0005764; GO:0005770; GO:0045335; GO:0090385	ACA1_074580	Ras-related protein Rab-7A OS=Acanthamoeba castellanii str. Neff OX=1257118 GN=ACA1_074580 PE=4 SV=1	20.53	1	1	1	1	3500	2900
Q5UQE4	GO:0016020; GO:0033644; GO:0044423	MIMI_R472	Uncharacterized protein R472 OS=Acanthamoeba polyphaga mimivirus OX=212035 GN=MIMI_R472 PE=1 SV=1	199.73	0	0	1	1	NF	6700
L8GXT3	GO:0004674; GO:0004713; GO:0005524	ACA1_042870	Dual specificity protein kinase OS=Acanthamoeba castellanii str. Neff OX=1257118 GN=ACA1_042870 PE=4 SV=1	67.94	1	1	2	2	3500	46000
L8GEX3		ACA1_189440	von Willebrand factor type A domain containing protein OS=Acanthamoeba castellanii str. Neff OX=1257118 GN=ACA1_189440 PE=4 SV=1	61.81	0	0	1	1	NF	6800
L8GL32	GO:0005737; GO:0032790; GO:0046872; GO:0070481; GO:0070651; GO:0070966; GO:0071025	ACA1_095560	Protein pelota homolog OS=Acanthamoeba castellanii str. Neff OX=1257118 GN=ACA1_095560 PE=3 SV=1	44.69	0	0	1	2	NF	6800
L8HE68		ACA1_071440	Nascent polypeptide-associated complex subunit beta OS=Acanthamoeba castellanii str. Neff OX=1257118 GN=ACA1_071440 PE=3 SV=1	14.59	0	0	2	2	NF	6900
L8H6Y9	GO:0000287; GO:0005524; GO:0005737; GO:0016853; GO:0032957; GO:0047325; GO:0052725; GO:0052726	ACA1_117040	Inositol-tetrakisphosphate 1-kinase OS=Acanthamoeba castellanii str. Neff OX=1257118 GN=ACA1_117040 PE=3 SV=1	35.82	1	1	5	5	3500	74000
L8GXD5	GO:0005829; GO:0008270; GO:0008705; GO:0031419; GO:0032259; GO:0046653; GO:0050667	ACA1_063510	Methionine synthase OS=Acanthamoeba castellanii str. Neff OX=1257118 GN=ACA1_063510 PE=3 SV=1	135.05	0	0	1	1	NF	5900
L8GY23		ACA1_248670	CBS domain containing protein OS=Acanthamoeba castellanii str. Neff OX=1257118 GN=ACA1_248670 PE=4 SV=1	36.64	0	0	1	1	NF	7300
L8GYH7	GO:0004668; GO:0009446; GO:0047632	ACA1_372230	Porphyromonastype peptidyl-arginine deiminase subfamily protein OS=Acanthamoeba castellanii str. Neff OX=1257118 GN=ACA1_372230 PE=4 SV=1	43.94	0	0	1	1	NF	5400
L8GL77	GO:0004467; GO:0005324; GO:0005886; GO:0044539	ACA1_076780	AcylCoA synthetase OS=Acanthamoeba castellanii str. Neff OX=1257118 GN=ACA1_076780 PE=4 SV=1	75.85	0	0	1	2	NF	7400
Q7T6X7	GO:0000428; GO:0003677; GO:0003899; GO:0006351; GO:0008270; GO:0032549; GO:0044423	RPO2	DNA-directed RNA polymerase subunit 2 OS=Acanthamoeba polyphaga mimivirus OX=212035 GN=RPO2 PE=1 SV=2	135.96	0	0	2	2	NF	7700
L8HD88	GO:0005737	ACA1_253480	FAD dependent oxidoreductase domain containing protein OS=Acanthamoeba castellanii str. Neff OX=1257118 GN=ACA1_253480 PE=4 SV=1	55.39	1	1	1	1	3600	5100
L8H122	GO:0033179; GO:0046961	ACA1_232690	Vacuolar proton pump d subunit, putative OS=Acanthamoeba castellanii str. Neff OX=1257118 GN=ACA1_232690 PE=4 SV=1	35.18	1	1	0	0	3600	NF
L8H144	GO:0005634; GO:0005829; GO:0006355; GO:0008469; GO:0032259	ACA1_263190	Protein arginine Nmethyltransferase OS=Acanthamoeba castellanii str. Neff OX=1257118 GN=ACA1_263190 PE=4 SV=1	59.36	0	0	1	2	NF	8100
L8HFT5		ACA1_068950	Uncharacterized protein OS=Acanthamoeba castellanii str. Neff OX=1257118 GN=ACA1_068950 PE=4 SV=1	36.33	1	1	2	3	3800	42000
L8GSF6		ACA1_224950	Fbox domain containing protein OS=Acanthamoeba castellanii str. Neff OX=1257118 GN=ACA1_224950 PE=4 SV=1	72.17	0	0	1	1	NF	8200
L8H6B6	GO:0000049; GO:0002940; GO:0005634; GO:0160104	ACA1_055430	tRNA (guanine(26)-N(2))-dimethyltransferase OS=Acanthamoeba castellanii str. Neff OX=1257118 GN=ACA1_055430 PE=3 SV=1	56.1	0	0	1	1	NF	8300
L8GVQ6	GO:0005634; GO:0005737; GO:0010992; GO:0043130; GO:0043161	ACA1_177550	PUL domain containing protein OS=Acanthamoeba castellanii str. Neff OX=1257118 GN=ACA1_177550 PE=4 SV=1	83.74	0	0	1	1	NF	8300
L8H070	GO:0004559; GO:0006013; GO:0009313; GO:0016020; GO:0030246; GO:0046872	ACA1_155490	Alpha-mannosidase OS=Acanthamoeba castellanii str. Neff OX=1257118 GN=ACA1_155490 PE=3 SV=1	113.01	1	1	0	0	3900	NF
L8H494		ACA1_269700	Peptidase C56, PfpI, putative OS=Acanthamoeba castellanii str. Neff OX=1257118 GN=ACA1_269700 PE=3 SV=1	21.11	1	1	0	0	4600	NF
L8GW48	GO:0004674; GO:0005524	ACA1_383610	PAKA subfamily protein kinase OS=Acanthamoeba castellanii str. Neff OX=1257118 GN=ACA1_383610 PE=4 SV=1	56.64	0	0	1	1	NF	8600
L8H8T3	GO:0035556	ACA1_283300	Domain found in dishevelled, egl10, and pleckstrin domain containing protein OS=Acanthamoeba castellanii str. Neff OX=1257118 GN=ACA1_283300 PE=4 SV=1	74.6	1	1	2	2	4600	15000
L8H7A3	GO:0016301	ACA1_183600	Kinase, pfkB superfamily protein OS=Acanthamoeba castellanii str. Neff OX=1257118 GN=ACA1_183600 PE=4 SV=1	43.11	0	0	1	2	NF	8700
L8HIP4	GO:0005975; GO:0006098; GO:0017057	ACA1_295600	6-phosphogluconolactonase OS=Acanthamoeba castellanii str. Neff OX=1257118 GN=ACA1_295600 PE=3 SV=1	22.26	1	1	1	1	4700	6800
L8GJV1	GO:0005829; GO:0006152; GO:0008477	ACA1_096810	Inosineuridine nucleoside N-ribohydrolase OS=Acanthamoeba castellanii str. Neff OX=1257118 GN=ACA1_096810 PE=3 SV=1	40.68	0	0	1	1	NF	8800
L8HJL5	GO:0007584; GO:0009083; GO:0016491	ACA1_292910	Branched-chain alpha-KETO ACID decarboxylase E1 beta subunit, putative OS=Acanthamoeba castellanii str. Neff OX=1257118 GN=ACA1_292910 PE=4 SV=1	42.26	0	0	1	1	NF	6800
L8H446		ACA1_112540	Ubiquitinconjugating enzyme subfamily protein OS=Acanthamoeba castellanii str. Neff OX=1257118 GN=ACA1_112540 PE=4 SV=1	42.2	0	0	1	1	NF	9100
L8GM44	GO:0010181	ACA1_364300	Flavin_Reduct domain-containing protein OS=Acanthamoeba castellanii str. Neff OX=1257118 GN=ACA1_364300 PE=4 SV=1	30.24	0	0	1	1	NF	9200
L8GWE7	GO:0005524; GO:0005832; GO:0016887; GO:0051082; GO:0140662	ACA1_059740	CCT-eta OS=Acanthamoeba castellanii str. Neff OX=1257118 GN=ACA1_059740 PE=3 SV=1	59.59	1	2	1	2	4700	5200
L8HHR5	GO:0019629; GO:0046421	ACA1_173830	Methylisocitrate lyase, putative OS=Acanthamoeba castellanii str. Neff OX=1257118 GN=ACA1_173830 PE=3 SV=1	46.76	0	0	1	1	NF	9500
Q5UQC0		MIMI_L226	Uncharacterized protein L226 OS=Acanthamoeba polyphaga mimivirus OX=212035 GN=MIMI_L226 PE=4 SV=1	80.4	0	0	1	1	NF	9600
L8GQS5	GO:0016491; GO:0046872	ACA1_219830	2OGFe(II) oxygenase OS=Acanthamoeba castellanii str. Neff OX=1257118 GN=ACA1_219830 PE=3 SV=1	37.42	0	0	2	2	NF	9700
L8HBU7	GO:0016491	ACA1_360190	Amine oxidase, flavincontaining superfamily protein OS=Acanthamoeba castellanii str. Neff OX=1257118 GN=ACA1_360190 PE=4 SV=1	48.18	1	1	6	6	4800	200000
L8HFD8	GO:0005737; GO:0022607	ACA1_074520	SH3 domain containing protein OS=Acanthamoeba castellanii str. Neff OX=1257118 GN=ACA1_074520 PE=4 SV=1	63.73	0	0	1	1	NF	10000
L8GFD6	GO:0004177; GO:0008270	ACA1_121560	Aminopeptidase N, putative OS=Acanthamoeba castellanii str. Neff OX=1257118 GN=ACA1_121560 PE=4 SV=1	58.4	0	0	1	1	NF	10000
Q5UR59		MIMI_L803	Uncharacterized protein L803 OS=Acanthamoeba polyphaga mimivirus OX=212035 GN=MIMI_L803 PE=4 SV=1	28.21	0	0	1	1	NF	10000
L8GZB3	GO:0005524; GO:0005634; GO:0005737; GO:0006207; GO:0006221; GO:0033862; GO:0036430; GO:0036431	ACA1_061880	UMP-CMP kinase OS=Acanthamoeba castellanii str. Neff OX=1257118 GN=ACA1_061880 PE=3 SV=1	21.66	0	0	1	1	NF	10000
Q5UNZ0		MIMI_R734	Putative ankyrin repeat protein R734 OS=Acanthamoeba polyphaga mimivirus OX=212035 GN=MIMI_R734 PE=4 SV=1	76.41	0	0	1	1	NF	10000
L8GUY0		ACA1_188540	Uncharacterized protein OS=Acanthamoeba castellanii str. Neff OX=1257118 GN=ACA1_188540 PE=4 SV=1	49.96	0	0	1	1	NF	10000
L8HE63	GO:0003924; GO:0005200; GO:0005525; GO:0005874; GO:0007017	ACA1_080680	Tubulin beta chain OS=Acanthamoeba castellanii str. Neff OX=1257118 GN=ACA1_080680 PE=3 SV=1	53.81	0	0	1	1	NF	10000
L8HI65	GO:0005516; GO:0005964; GO:0005977; GO:0016301	ACA1_019340	Phosphorylase kinase alpha subunit OS=Acanthamoeba castellanii str. Neff OX=1257118 GN=ACA1_019340 PE=3 SV=1	133.25	0	0	1	1	NF	3100
L8GRX7	GO:0031929; GO:0031931; GO:0031932; GO:0032956	ACA1_377770	WDrepeat protein pop3, putative OS=Acanthamoeba castellanii str. Neff OX=1257118 GN=ACA1_377770 PE=3 SV=1	31.89	0	0	1	1	NF	11000
L8HJ58	GO:0003924; GO:0005525; GO:0005634; GO:0005764; GO:0009267; GO:0010507; GO:1904263; GO:1990131	ACA1_290160	Rasrelated GTP binding B long isoform isoform 1, putative OS=Acanthamoeba castellanii str. Neff OX=1257118 GN=ACA1_290160 PE=3 SV=1	34.59	0	0	1	1	NF	11000
L8GMR4	GO:0000956; GO:0003723; GO:0004534; GO:0005634; GO:0005737; GO:0016075	ACA1_017740	5'-3' exoribonuclease 1 OS=Acanthamoeba castellanii str. Neff OX=1257118 GN=ACA1_017740 PE=3 SV=1	160.38	0	0	1	1	NF	11000
L8GIG1	GO:0004830; GO:0005524; GO:0005737; GO:0006436	ACA1_093130	Tryptophanyl-tRNA synthetase OS=Acanthamoeba castellanii str. Neff OX=1257118 GN=ACA1_093130 PE=3 SV=1	45.84	1	1	2	2	4900	94000
Q5UQH3	GO:0000166; GO:0008253; GO:0009223; GO:0046872	MIMI_R824	Putative 5'(3')-deoxyribonucleotidase R824 OS=Acanthamoeba polyphaga mimivirus OX=212035 GN=MIMI_R824 PE=3 SV=1	25.45	0	0	1	1	NF	11000
L8H6B5	GO:0000166; GO:0004013; GO:0005829; GO:0006730; GO:0033353	ACA1_054200	Adenosylhomocysteinase OS=Acanthamoeba castellanii str. Neff OX=1257118 GN=ACA1_054200 PE=1 SV=1	53.04	1	1	5	5	4900	280000
L8HK30	GO:0004674; GO:0004713; GO:0005524	ACA1_174100	Protein kinase domain containing protein OS=Acanthamoeba castellanii str. Neff OX=1257118 GN=ACA1_174100 PE=4 SV=1	64.27	0	0	1	1	NF	12000
L8GQ78	GO:0006520; GO:0008483; GO:0009058; GO:0030170	ACA1_214610	Aspartate aminotransferase OS=Acanthamoeba castellanii str. Neff OX=1257118 GN=ACA1_214610 PE=3 SV=1	42.31	0	0	1	2	NF	12000
L8HKG6	GO:0005739; GO:0006635; GO:0016853	ACA1_288740	EnoylCoA hydratase/isomerase family domain containing protein OS=Acanthamoeba castellanii str. Neff OX=1257118 GN=ACA1_288740 PE=3 SV=1	32.07	0	0	1	1	NF	12000
L8H043	GO:0016593	ACA1_155420	WD domain, Gbeta repeat-containing protein OS=Acanthamoeba castellanii str. Neff OX=1257118 GN=ACA1_155420 PE=4 SV=1	33.06	0	0	1	1	NF	12000
L8H9R0	GO:0000162; GO:0004048; GO:0005829; GO:0046654; GO:0046656; GO:0046820	ACA1_283530	p-aminobenzoic acid synthase OS=Acanthamoeba castellanii str. Neff OX=1257118 GN=ACA1_283530 PE=3 SV=1	75.74	0	0	1	1	NF	12000
L8GKY1	GO:0005576; GO:0005773; GO:0034722; GO:0046900	ACA1_305550	Folate gamma-glutamyl hydrolase OS=Acanthamoeba castellanii str. Neff OX=1257118 GN=ACA1_305550 PE=3 SV=1	39.56	1	1	1	1	5000	14000
L8H1A6	GO:0003723; GO:0004842; GO:0085020	ACA1_234600	KH domain containing protein OS=Acanthamoeba castellanii str. Neff OX=1257118 GN=ACA1_234600 PE=4 SV=1	39.41	0	0	1	2	NF	13000
L8GY72	GO:0003779	ACA1_369470	Uncharacterized protein (Fragment) OS=Acanthamoeba castellanii str. Neff OX=1257118 GN=ACA1_369470 PE=4 SV=1	30.28	0	0	1	1	NF	13000
L8GYD3		ACA1_208450	Epimerase domain-containing protein OS=Acanthamoeba castellanii str. Neff OX=1257118 GN=ACA1_208450 PE=4 SV=1	40.37	0	0	1	1	NF	13000
L8GQE7	GO:0005774; GO:0043495; GO:0071562	ACA1_275830	Vacuolar protein 8 OS=Acanthamoeba castellanii str. Neff OX=1257118 GN=ACA1_275830 PE=3 SV=1	54.1	0	0	1	1	NF	13000
L8GRC3	GO:0000166; GO:0016491	ACA1_125130	Oxidoreductase family, NADbinding Rossmann fold domain containing protein OS=Acanthamoeba castellanii str. Neff OX=1257118 GN=ACA1_125130 PE=4 SV=1	37.96	0	0	1	1	NF	13000
Q5UPL1	GO:0000271; GO:0008483; GO:0030170	MIMI_L136	Uncharacterized protein L136 OS=Acanthamoeba polyphaga mimivirus OX=212035 GN=MIMI_L136 PE=1 SV=1	39.91	0	0	1	1	NF	13000
L8GX23	GO:0005737; GO:0008289	ACA1_063190	START domain containing protein OS=Acanthamoeba castellanii str. Neff OX=1257118 GN=ACA1_063190 PE=4 SV=1	23.38	0	0	1	1	NF	13000
L8HJD3	GO:0009083; GO:0016616; GO:0016787; GO:0050661; GO:0051287	ACA1_290820	Haloacid dehalogenaselike hydrolase domain containing protein OS=Acanthamoeba castellanii str. Neff OX=1257118 GN=ACA1_290820 PE=4 SV=1	59.25	0	0	1	1	NF	13000
L8H702	GO:0005739; GO:0008270; GO:0042781; GO:1990180	ACA1_280610	Ribonuclease Z OS=Acanthamoeba castellanii str. Neff OX=1257118 GN=ACA1_280610 PE=3 SV=1	101.8	0	0	1	1	NF	14000
L8GM48	GO:0005829	ACA1_237890	SCP2 sterol transfer family protein OS=Acanthamoeba castellanii str. Neff OX=1257118 GN=ACA1_237890 PE=4 SV=1	24.9	0	0	1	1	NF	14000
L8HC98	GO:0004017; GO:0005524	ACA1_157330	Adenylate kinase superfamily protein OS=Acanthamoeba castellanii str. Neff OX=1257118 GN=ACA1_157330 PE=3 SV=1	29.21	0	0	1	1	NF	14000
L8HFA0	GO:0000139; GO:0005537; GO:0005789; GO:0005793; GO:0006888; GO:0030134	ACA1_070410	L-type lectin-like domain-containing protein OS=Acanthamoeba castellanii str. Neff OX=1257118 GN=ACA1_070410 PE=4 SV=1	42.61	0	0	1	1	NF	14000
L8HEX2	GO:0033192; GO:0097720	ACA1_013630	Serine/threonine-protein phosphatase OS=Acanthamoeba castellanii str. Neff OX=1257118 GN=ACA1_013630 PE=3 SV=1	25.2	0	0	1	1	NF	14000
L8GYT0	GO:0016020	ACA1_163190	Uncharacterized protein OS=Acanthamoeba castellanii str. Neff OX=1257118 GN=ACA1_163190 PE=4 SV=1	35.98	0	0	1	1	NF	14000
Q5UQI7		MIMI_R838	Putative ankyrin repeat protein R838 OS=Acanthamoeba polyphaga mimivirus OX=212035 GN=MIMI_R838 PE=4 SV=1	31.43	0	0	1	1	NF	14000
L8GZS8	GO:0004842; GO:0016567	ACA1_063500	Ubox domain containing protein OS=Acanthamoeba castellanii str. Neff OX=1257118 GN=ACA1_063500 PE=4 SV=1	80.35	0	0	1	2	NF	8700
L8HDC1	GO:0003779; GO:0005737; GO:0005885; GO:0030833; GO:0034314	ACA1_149260	Actin-related protein 2/3 complex subunit 3 OS=Acanthamoeba castellanii str. Neff OX=1257118 GN=ACA1_149260 PE=3 SV=1	18.05	1	2	1	1	5200	8900
L8GPA8	GO:0004843; GO:0005634; GO:0005829; GO:0006508; GO:0016579	ACA1_365390	Ubiquitinyl hydrolase 1 OS=Acanthamoeba castellanii str. Neff OX=1257118 GN=ACA1_365390 PE=3 SV=1	326.67	2	2	0	0	5200	NF
L8HD67	GO:0005634; GO:0005829; GO:0006879	ACA1_109470	Thioredoxin OS=Acanthamoeba castellanii str. Neff OX=1257118 GN=ACA1_109470 PE=4 SV=1	19.22	0	0	2	2	NF	15000
L8H366		ACA1_199600	PH domain containing protein OS=Acanthamoeba castellanii str. Neff OX=1257118 GN=ACA1_199600 PE=4 SV=1	71.05	0	0	1	1	NF	15000
L8HK43	GO:0003676; GO:0004816; GO:0005524; GO:0005739; GO:0006421	ACA1_174260	Asparagine--tRNA ligase OS=Acanthamoeba castellanii str. Neff OX=1257118 GN=ACA1_174260 PE=3 SV=1	54.75	0	0	1	1	NF	15000
Q5UP58	GO:0004386; GO:0005524; GO:0006281; GO:0008094; GO:0008270; GO:0016787	MIMI_R592	Putative helicase R592 OS=Acanthamoeba polyphaga mimivirus OX=212035 GN=MIMI_R592 PE=4 SV=1	95.66	0	0	1	1	NF	15000
L8HFF6	GO:0008783; GO:0033389; GO:0046872	ACA1_074670	Arginase OS=Acanthamoeba castellanii str. Neff OX=1257118 GN=ACA1_074670 PE=3 SV=1	30.75	0	0	2	2	NF	15000
L8H9Z4	GO:0016791	ACA1_157940	Histidine acid phosphatase superfamily protein OS=Acanthamoeba castellanii str. Neff OX=1257118 GN=ACA1_157940 PE=4 SV=1	49.7	1	1	0	0	5200	NF
L8GD26	GO:0005634; GO:0005829; GO:0006879; GO:0046872; GO:0051536	ACA1_048560	Glutaredoxin, putative OS=Acanthamoeba castellanii str. Neff OX=1257118 GN=ACA1_048560 PE=4 SV=1	36.76	0	0	1	1	NF	15000
L8GTW2	GO:0005739; GO:0046872	ACA1_087670	Peptidase M16 family protein OS=Acanthamoeba castellanii str. Neff OX=1257118 GN=ACA1_087670 PE=4 SV=1	53.83	1	2	3	4	5200	84000
L8H8U0	GO:0004165; GO:0005777; GO:0006635; GO:0016020	ACA1_046590	EnoylCoA hydratase/isomerase, putative OS=Acanthamoeba castellanii str. Neff OX=1257118 GN=ACA1_046590 PE=4 SV=1	26.19	0	0	1	1	NF	15000
L8GK29	GO:0003924; GO:0005525	ACA1_243420	Ras subfamily protein OS=Acanthamoeba castellanii str. Neff OX=1257118 GN=ACA1_243420 PE=4 SV=1	28.82	0	0	1	1	NF	8600
L8GUH2	GO:0005737; GO:0019556; GO:0019557; GO:0046872; GO:0050480	ACA1_383780	Probable imidazolonepropionase OS=Acanthamoeba castellanii str. Neff OX=1257118 GN=ACA1_383780 PE=3 SV=1	47.5	0	0	1	1	NF	15000
L8HIU7	GO:0016491; GO:0046872	ACA1_171770	Oxidoreductase OS=Acanthamoeba castellanii str. Neff OX=1257118 GN=ACA1_171770 PE=3 SV=1	39.52	1	1	4	5	5300	74000
L8H299	GO:0003848; GO:0004150; GO:0004156; GO:0005524; GO:0005740; GO:0016301; GO:0046654; GO:0046656; GO:0046872	ACA1_266000	7, 8dihydro-6-hydroxymethylpterin-pyrophosphokinase (HPPK), putative OS=Acanthamoeba castellanii str. Neff OX=1257118 GN=ACA1_266000 PE=3 SV=1	69.57	0	0	2	2	NF	16000
L8H6S9		ACA1_195250	Protein HGH1 homolog OS=Acanthamoeba castellanii str. Neff OX=1257118 GN=ACA1_195250 PE=3 SV=1	39.54	0	0	1	1	NF	16000
L8HDG6	GO:0005085; GO:0005886; GO:0007265	ACA1_149930	RasGEF domain containing protein OS=Acanthamoeba castellanii str. Neff OX=1257118 GN=ACA1_149930 PE=4 SV=1	146.36	0	0	1	1	NF	16000
L8GY53	GO:0000387; GO:0003723; GO:0005682; GO:0005685; GO:0005686; GO:0005687; GO:0005689; GO:0034719; GO:0043186; GO:0071004; GO:0071011; GO:0071013; GO:0097526	ACA1_369110	Small nuclear ribonucleoprotein G OS=Acanthamoeba castellanii str. Neff OX=1257118 GN=ACA1_369110 PE=3 SV=1	8.6	1	1	0	0	5400	NF
L8GVC5	GO:0001510; GO:0003723; GO:0008171; GO:0008173; GO:0031047	ACA1_058050	Small RNA 2'-O-methyltransferase OS=Acanthamoeba castellanii str. Neff OX=1257118 GN=ACA1_058050 PE=3 SV=1	102.84	0	0	1	1	NF	3400
L8H4P4	GO:0003735; GO:0005762; GO:0016787	ACA1_266930	Hydrolase, NUDIX domain containing protein OS=Acanthamoeba castellanii str. Neff OX=1257118 GN=ACA1_266930 PE=3 SV=1	37.12	1	1	1	1	5400	3200
L8GF46		ACA1_134400	C2 NT-type domain-containing protein OS=Acanthamoeba castellanii str. Neff OX=1257118 GN=ACA1_134400 PE=4 SV=1	53.1	0	0	2	2	NF	16000
L8GPS8	GO:0004505; GO:0005506; GO:0006559	ACA1_051550	Phe-4-monooxygenase OS=Acanthamoeba castellanii str. Neff OX=1257118 GN=ACA1_051550 PE=3 SV=1	49.59	0	0	2	2	NF	17000
L8GM88	GO:0005737; GO:0008289	ACA1_131630	START domain containing protein OS=Acanthamoeba castellanii str. Neff OX=1257118 GN=ACA1_131630 PE=4 SV=1	26.15	0	0	1	1	NF	17000
L8GL08	GO:0005737; GO:0034038	ACA1_094910	Deoxyhypusine synthase OS=Acanthamoeba castellanii str. Neff OX=1257118 GN=ACA1_094910 PE=3 SV=1	41.26	0	0	1	1	NF	17000
L8H059	GO:0004833; GO:0019441; GO:0019442; GO:0020037; GO:0046872	ACA1_232500	Tryptophan 2,3-dioxygenase OS=Acanthamoeba castellanii str. Neff OX=1257118 GN=ACA1_232500 PE=3 SV=1	45.26	0	0	1	1	NF	17000
L8H4A1	GO:0000338; GO:0005737; GO:0008180; GO:0008237	ACA1_113780	COP9 signalosome complex subunit 6 OS=Acanthamoeba castellanii str. Neff OX=1257118 GN=ACA1_113780 PE=3 SV=1	34.66	0	0	1	1	NF	17000
L8GLL0	GO:0016853	ACA1_305540	EnoylCoA hydratase/isomerase family domain containing protein OS=Acanthamoeba castellanii str. Neff OX=1257118 GN=ACA1_305540 PE=3 SV=1	37.42	1	1	3	3	5700	46000
L8GGU1	GO:0016491	ACA1_039980	Oxidoreductase, putative OS=Acanthamoeba castellanii str. Neff OX=1257118 GN=ACA1_039980 PE=4 SV=1	16.78	1	2	0	0	6000	NF
L8GF89	GO:0005634; GO:0005975; GO:0006166; GO:0008973	ACA1_361770	Uncharacterized protein OS=Acanthamoeba castellanii str. Neff OX=1257118 GN=ACA1_361770 PE=4 SV=1	35.6	0	0	1	1	NF	17000
L8GVC0	GO:0000162	ACA1_167930	Anthranilate synthase component I, putative (Fragment) OS=Acanthamoeba castellanii str. Neff OX=1257118 GN=ACA1_167930 PE=4 SV=1	27.69	0	0	1	1	NF	10000
Q5UPY4	GO:0003677; GO:0003906; GO:0006284; GO:0008081; GO:0008270; GO:0008833	MIMI_R296	Putative endonuclease 4 OS=Acanthamoeba polyphaga mimivirus OX=212035 GN=MIMI_R296 PE=3 SV=1	34.83	0	0	2	2	NF	17000
L8GYZ1	GO:0003779; GO:0005737	ACA1_369320	Coronin OS=Acanthamoeba castellanii str. Neff OX=1257118 GN=ACA1_369320 PE=3 SV=1	107.01	0	0	1	1	NF	4400
L8H271	GO:0005096	ACA1_270700	GTPase-activator protein for Ras family GTPase OS=Acanthamoeba castellanii str. Neff OX=1257118 GN=ACA1_270700 PE=4 SV=1	68.27	0	0	1	1	NF	17000
L8GL86	GO:0000049; GO:0002161; GO:0004813; GO:0005524; GO:0005739; GO:0006419; GO:0008270	ACA1_076880	Alanine--tRNA ligase OS=Acanthamoeba castellanii str. Neff OX=1257118 GN=ACA1_076880 PE=3 SV=1	103.32	1	1	23	23	6200	1100000
L8GN57	GO:0000132; GO:0005737; GO:0005813; GO:0005874; GO:0005875; GO:0051012; GO:0051301; GO:0070840; GO:1990234	ACA1_131760	Lissencephaly-1 homolog OS=Acanthamoeba castellanii str. Neff OX=1257118 GN=ACA1_131760 PE=3 SV=1	46.17	0	0	1	1	NF	18000
Q5UP36	GO:0004817; GO:0005524; GO:0046872	CARS	Cysteine--tRNA ligase OS=Acanthamoeba polyphaga mimivirus OX=212035 GN=CARS PE=3 SV=1	59.29	0	0	2	2	NF	18000
L8GIM7		ACA1_096000	RNA_lig_T4_1 domain-containing protein OS=Acanthamoeba castellanii str. Neff OX=1257118 GN=ACA1_096000 PE=4 SV=1	54.73	0	0	2	3	NF	18000
L8GZW6	GO:0000139; GO:0000149; GO:0005789; GO:0006886; GO:0008270; GO:0030127; GO:0070971; GO:0090110	ACA1_151110	Sec23/Sec24 trunk domain containing protein OS=Acanthamoeba castellanii str. Neff OX=1257118 GN=ACA1_151110 PE=3 SV=1	107.74	0	0	1	1	NF	10000
L8GHN7	GO:0005198; GO:0006886; GO:0006898; GO:0030130; GO:0030132; GO:0032051; GO:0071439	ACA1_261040	Uncharacterized protein OS=Acanthamoeba castellanii str. Neff OX=1257118 GN=ACA1_261040 PE=4 SV=1	73.98	0	0	2	2	NF	18000
L8H4K1	GO:0003994; GO:0005739; GO:0005829; GO:0006099; GO:0046872; GO:0051539	ACA1_115670	Aconitate hydratase, mitochondrial OS=Acanthamoeba castellanii str. Neff OX=1257118 GN=ACA1_115670 PE=3 SV=1	85.71	0	0	1	1	NF	18000
L8GNS4	GO:0000287; GO:0002189; GO:0004749; GO:0005737; GO:0006015; GO:0006164; GO:0016301	ACA1_271340	Phosphoribosylpyrophosphate synthetase OS=Acanthamoeba castellanii str. Neff OX=1257118 GN=ACA1_271340 PE=3 SV=1	33.15	0	0	2	2	NF	19000
L8H6U0	GO:0004239; GO:0006508; GO:0008270; GO:0022626; GO:0070006	ACA1_355850	Methionine aminopeptidase OS=Acanthamoeba castellanii str. Neff OX=1257118 GN=ACA1_355850 PE=3 SV=1	40.15	0	0	1	1	NF	19000
L8H0M8	GO:0003723	ACA1_235920	RNA recognition motif domain containing protein OS=Acanthamoeba castellanii str. Neff OX=1257118 GN=ACA1_235920 PE=4 SV=1	34.62	0	0	1	1	NF	19000
L8HDI8	GO:0005739; GO:0006574; GO:0008442; GO:0050661; GO:0051287	ACA1_068340	3-hydroxyisobutyrate dehydrogenase OS=Acanthamoeba castellanii str. Neff OX=1257118 GN=ACA1_068340 PE=3 SV=1	34.83	0	0	2	2	NF	18000
L8GW69		ACA1_062110	Endoribonuclease LPSP OS=Acanthamoeba castellanii str. Neff OX=1257118 GN=ACA1_062110 PE=4 SV=1	37.9	0	0	1	1	NF	19000
L8HDE4	GO:0004674; GO:0004713; GO:0005524	ACA1_068360	Dual specificity protein kinase OS=Acanthamoeba castellanii str. Neff OX=1257118 GN=ACA1_068360 PE=4 SV=1	67.04	0	0	2	2	NF	20000
L8GXJ1	GO:0004084; GO:0005739; GO:0008652; GO:0009082	ACA1_064920	Branchedchain amino acid aminotransferase OS=Acanthamoeba castellanii str. Neff OX=1257118 GN=ACA1_064920 PE=3 SV=1	45.41	0	0	1	1	NF	20000
L8GKH5	GO:0005829; GO:0016618; GO:0030267; GO:0051287	ACA1_239910	Erythronate4-phosphate dehydrogenase domain containing protein OS=Acanthamoeba castellanii str. Neff OX=1257118 GN=ACA1_239910 PE=3 SV=1	32.48	0	0	1	1	NF	19000
L8HCF0	GO:0003924; GO:0005525; GO:0005789; GO:0016320	ACA1_157930	Protein SEY1 homolog OS=Acanthamoeba castellanii str. Neff OX=1257118 GN=ACA1_157930 PE=3 SV=1	84.64	1	1	0	0	6300	NF
Q5UQT1		MIMI_R336	Uncharacterized protein R336 OS=Acanthamoeba polyphaga mimivirus OX=212035 GN=MIMI_R336 PE=4 SV=1	33.56	0	0	1	1	NF	20000
L8GPR1		ACA1_217160	Uncharacterized protein OS=Acanthamoeba castellanii str. Neff OX=1257118 GN=ACA1_217160 PE=4 SV=1	19.61	1	1	0	0	6700	NF
L8GEH2	GO:0000105; GO:0000107; GO:0000287; GO:0003879; GO:0003949; GO:0004359; GO:0004399; GO:0004635; GO:0004636; GO:0005524; GO:0005829; GO:0016829; GO:0051287	ACA1_256390	Histidinol dehydrogenase OS=Acanthamoeba castellanii str. Neff OX=1257118 GN=ACA1_256390 PE=3 SV=1	178.99	0	0	1	1	NF	5600
L8HJK2		ACA1_175430	SnoaL-like domain-containing protein OS=Acanthamoeba castellanii str. Neff OX=1257118 GN=ACA1_175430 PE=4 SV=1	11.7	1	2	1	2	6700	9200
L8HIX5	GO:0004143; GO:0005524; GO:0007200; GO:0016020	ACA1_172130	Diacylglycerol kinase OS=Acanthamoeba castellanii str. Neff OX=1257118 GN=ACA1_172130 PE=3 SV=1	46.16	0	0	3	3	NF	21000
L8GIL0	GO:0016810	ACA1_093790	Amidohydrolase OS=Acanthamoeba castellanii str. Neff OX=1257118 GN=ACA1_093790 PE=4 SV=1	60.4	0	0	1	1	NF	21000
L8GL09		ACA1_341560	CBS domain containing protein OS=Acanthamoeba castellanii str. Neff OX=1257118 GN=ACA1_341560 PE=4 SV=1	42.18	0	0	1	1	NF	21000
L8GUM3		ACA1_203780	Uncharacterized protein OS=Acanthamoeba castellanii str. Neff OX=1257118 GN=ACA1_203780 PE=4 SV=1	38.08	1	1	2	2	6800	43000
L8GFY8	GO:0004181; GO:0005615; GO:0006508; GO:0008270	ACA1_399750	Carboxypeptidase A1, putative OS=Acanthamoeba castellanii str. Neff OX=1257118 GN=ACA1_399750 PE=3 SV=1	47.51	0	0	1	1	NF	21000
L8GPH2	GO:0003924; GO:0005525	ACA1_325150	Rab7/RabGfamily small GTPase OS=Acanthamoeba castellanii str. Neff OX=1257118 GN=ACA1_325150 PE=4 SV=1	22.71	1	1	0	0	6900	NF
L8H8A5	GO:0005737; GO:0005980; GO:0008184; GO:0030170	ACA1_384690	Alpha-1,4 glucan phosphorylase OS=Acanthamoeba castellanii str. Neff OX=1257118 GN=ACA1_384690 PE=3 SV=1	101.43	1	1	0	0	6900	NF
Q5UP63		MIMI_R600	Putative ankyrin repeat protein R600 OS=Acanthamoeba polyphaga mimivirus OX=212035 GN=MIMI_R600 PE=4 SV=1	36.24	0	0	2	2	NF	21000
L8GKQ5	GO:0016491; GO:0050661; GO:0051287	ACA1_238630	Phosphogluconate dehydrogenase (Decarboxylating), NAD binding domain containing protein OS=Acanthamoeba castellanii str. Neff OX=1257118 GN=ACA1_238630 PE=4 SV=1	31.23	0	0	2	2	NF	22000
Q5UNS8	GO:0016491	MIMI_R665	Uncharacterized protein R665 OS=Acanthamoeba polyphaga mimivirus OX=212035 GN=MIMI_R665 PE=4 SV=1	54.43	0	0	1	1	NF	22000
L8HGN2	GO:0004335; GO:0005524; GO:0005829; GO:0006012	ACA1_074450	Galactokinase OS=Acanthamoeba castellanii str. Neff OX=1257118 GN=ACA1_074450 PE=3 SV=1	52.81	0	0	1	1	NF	22000
Q5UPR6		MIMI_L774	Putative ankyrin repeat protein L774 OS=Acanthamoeba polyphaga mimivirus OX=212035 GN=MIMI_L774 PE=4 SV=1	74.87	0	0	1	1	NF	19000
L8GDZ9	GO:0000049; GO:0004818; GO:0005524; GO:0005739; GO:0006424; GO:0008270	ACA1_009910	Glutamyl-tRNA synthetase OS=Acanthamoeba castellanii str. Neff OX=1257118 GN=ACA1_009910 PE=3 SV=1	57.92	0	0	3	3	NF	22000
L8GSR5	GO:0006491; GO:0017177	ACA1_310730	MRH domain-containing protein OS=Acanthamoeba castellanii str. Neff OX=1257118 GN=ACA1_310730 PE=4 SV=1	9.15	0	0	1	1	NF	22000
L8H4B9	GO:0007009; GO:0007015; GO:0016477; GO:0022607	ACA1_113710	SH3 domain containing protein OS=Acanthamoeba castellanii str. Neff OX=1257118 GN=ACA1_113710 PE=4 SV=1	40.76	0	0	1	1	NF	22000
L8GEQ6	GO:0003959; GO:0010181; GO:0050661	ACA1_257960	NADPH dehydrogenase OS=Acanthamoeba castellanii str. Neff OX=1257118 GN=ACA1_257960 PE=4 SV=1	44.71	0	0	2	2	NF	22000
L8H032	GO:0051213	ACA1_155270	PhytanoylCoA dioxygenase (PhyH) superfamily protein OS=Acanthamoeba castellanii str. Neff OX=1257118 GN=ACA1_155270 PE=4 SV=1	42.24	1	2	1	2	7300	14000
L8HH08	GO:0004853; GO:0005829; GO:0006782	ACA1_333350	Uroporphyrinogen decarboxylase OS=Acanthamoeba castellanii str. Neff OX=1257118 GN=ACA1_333350 PE=3 SV=1	36.29	0	0	2	2	NF	23000
L8HG43	GO:0004536; GO:0046872	ACA1_105490	Hydrolase, TatD family protein OS=Acanthamoeba castellanii str. Neff OX=1257118 GN=ACA1_105490 PE=4 SV=1	26.99	0	0	1	1	NF	23000
L8H4X0		ACA1_116880	General stress protein 26 OS=Acanthamoeba castellanii str. Neff OX=1257118 GN=ACA1_116880 PE=4 SV=1	19.72	1	1	0	0	7500	NF
L8H752	GO:0005198; GO:0006606; GO:0030127; GO:0031080; GO:0032008; GO:0032527; GO:0051028; GO:0090114	ACA1_182980	SEC13, putative OS=Acanthamoeba castellanii str. Neff OX=1257118 GN=ACA1_182980 PE=3 SV=1	34.54	0	0	1	1	NF	23000
Q5UQM4	GO:0003676; GO:0006139; GO:0008408	MIMI_R431	Putative 3'-5' exonuclease R431 OS=Acanthamoeba polyphaga mimivirus OX=212035 GN=MIMI_R431 PE=4 SV=1	46.28	0	0	3	3	NF	23000
L8GN55		ACA1_038360	Kelch repeatcontaining protein OS=Acanthamoeba castellanii str. Neff OX=1257118 GN=ACA1_038360 PE=4 SV=1	33.93	1	1	0	0	7800	NF
L8HDB8	GO:0003755; GO:0006457	ACA1_068110	Peptidylprolyl isomerase OS=Acanthamoeba castellanii str. Neff OX=1257118 GN=ACA1_068110 PE=4 SV=1	19.1	1	1	0	0	8000	NF
L8GF48		ACA1_108800	CBS domain containing protein OS=Acanthamoeba castellanii str. Neff OX=1257118 GN=ACA1_108800 PE=4 SV=1	30.08	0	0	2	2	NF	24000
L8H6G1	GO:0005524; GO:0005829; GO:0006777; GO:0046872; GO:0061598; GO:0061599	ACA1_113920	Gephyrin, putative OS=Acanthamoeba castellanii str. Neff OX=1257118 GN=ACA1_113920 PE=3 SV=1	47.53	0	0	1	1	NF	24000
L8H8H3	GO:0016787	ACA1_225920	Carboxylic ester hydrolase OS=Acanthamoeba castellanii str. Neff OX=1257118 GN=ACA1_225920 PE=3 SV=1	55.46	0	0	1	1	NF	11000
L8GMK3	GO:0006355	ACA1_138940	HTH HARE-type domain-containing protein OS=Acanthamoeba castellanii str. Neff OX=1257118 GN=ACA1_138940 PE=4 SV=1	59.13	0	0	1	1	NF	24000
L8HAJ3	GO:0001732; GO:0003743; GO:0005852; GO:0008237; GO:0016282; GO:0033290	ACA1_142300	Eukaryotic translation initiation factor 3 subunit H OS=Acanthamoeba castellanii str. Neff OX=1257118 GN=ACA1_142300 PE=3 SV=1	38.85	0	0	2	2	NF	24000
L8GJU6	GO:0003997; GO:0005504; GO:0005777; GO:0033540; GO:0055088; GO:0071949	ACA1_238250	Acyl-coenzyme A oxidase OS=Acanthamoeba castellanii str. Neff OX=1257118 GN=ACA1_238250 PE=3 SV=1	66.45	0	0	2	2	NF	25000
L8GXA8	GO:0005544; GO:0005829; GO:0005886; GO:0071277	ACA1_058590	Copine VIII, putative OS=Acanthamoeba castellanii str. Neff OX=1257118 GN=ACA1_058590 PE=3 SV=1	64.25	0	0	1	1	NF	15000
L8GKS6	GO:0004126; GO:0005829; GO:0008270; GO:0009972; GO:0042802	ACA1_239550	Cytidine and deoxycytidylate deaminase zincbinding region subfamily protein OS=Acanthamoeba castellanii str. Neff OX=1257118 GN=ACA1_239550 PE=4 SV=1	35.36	1	2	1	1	8100	3600
L8HHF5	GO:0016020; GO:0020037; GO:0043231; GO:0046872	ACA1_153270	Cytochrome b-like heme/steroid binding domain containing protein OS=Acanthamoeba castellanii str. Neff OX=1257118 GN=ACA1_153270 PE=3 SV=1	15.13	1	1	0	0	8400	NF
L8HIH5	GO:0005524; GO:0005832; GO:0016887; GO:0051082; GO:0140662	ACA1_292900	CCT-epsilon OS=Acanthamoeba castellanii str. Neff OX=1257118 GN=ACA1_292900 PE=3 SV=1	57.81	0	0	1	1	NF	3900
Q5UPJ7	GO:0004831; GO:0005524; GO:0006437; GO:0042802; GO:0042803; GO:0072545	YARS	Tyrosine--tRNA ligase OS=Acanthamoeba polyphaga mimivirus OX=212035 GN=YARS PE=1 SV=1	39.7	0	0	2	2	NF	26000
L8GIZ4	GO:0001732; GO:0003743; GO:0005852; GO:0016282; GO:0033290	ACA1_139830	Eukaryotic translation initiation factor 3 subunit L OS=Acanthamoeba castellanii str. Neff OX=1257118 GN=ACA1_139830 PE=3 SV=1	58.84	0	0	1	1	NF	26000
L8HBM2	GO:0003785; GO:0005856; GO:0005938	ACA1_036400	Profilin OS=Acanthamoeba castellanii str. Neff OX=1257118 GN=ACA1_036400 PE=3 SV=1	13.42	0	0	1	1	NF	26000
L8GMP4	GO:0004714; GO:0005524; GO:0005886; GO:0007169; GO:0015035; GO:0043235	ACA1_246540	Thioredoxin, putative OS=Acanthamoeba castellanii str. Neff OX=1257118 GN=ACA1_246540 PE=4 SV=1	78.88	1	1	0	0	8400	NF
L8GUN4	GO:0005524; GO:0005737; GO:0016887; GO:0051082; GO:0140662	ACA1_090030	CCT-theta OS=Acanthamoeba castellanii str. Neff OX=1257118 GN=ACA1_090030 PE=3 SV=1	57.46	0	0	3	3	NF	27000
L8GQN5	GO:0004648; GO:0005737; GO:0006564; GO:0030170	ACA1_220660	Phosphoserine transaminase OS=Acanthamoeba castellanii str. Neff OX=1257118 GN=ACA1_220660 PE=3 SV=1	43.89	0	0	1	1	NF	27000
L8HBI0	GO:0004722	ACA1_142630	Serine/threonine-protein phosphatase OS=Acanthamoeba castellanii str. Neff OX=1257118 GN=ACA1_142630 PE=3 SV=1	35.8	0	0	1	1	NF	27000
Q5UPF2		MIMI_L76	Putative BTB/POZ domain-containing protein L76 OS=Acanthamoeba polyphaga mimivirus OX=212035 GN=MIMI_L76 PE=3 SV=1	64.64	0	0	1	1	NF	23000
L8HIK5		ACA1_326220	Sel1 repeatcontaining protein OS=Acanthamoeba castellanii str. Neff OX=1257118 GN=ACA1_326220 PE=4 SV=1	53.58	0	0	1	1	NF	27000
L8H1Z7	GO:0005829; GO:0018738; GO:0046294; GO:0052689	ACA1_264380	S-formylglutathione hydrolase OS=Acanthamoeba castellanii str. Neff OX=1257118 GN=ACA1_264380 PE=3 SV=1	31.06	1	1	2	2	8400	49000
L8H3M8	GO:0009071; GO:0016829; GO:0030170; GO:0046360	ACA1_133170	Threonine synthase OS=Acanthamoeba castellanii str. Neff OX=1257118 GN=ACA1_133170 PE=3 SV=1	55.51	0	0	2	2	NF	28000
L8GG04	GO:0005829; GO:0008173; GO:0008757; GO:0015031; GO:0030904; GO:0032259; GO:0042147	ACA1_260070	Vacuolar protein sorting-associated protein 29 OS=Acanthamoeba castellanii str. Neff OX=1257118 GN=ACA1_260070 PE=3 SV=1	69.09	0	0	1	1	NF	28000
L8H0B4	GO:0005096; GO:0005789; GO:0006886; GO:0008270; GO:0030127; GO:0070971; GO:0090110	ACA1_298850	Protein transport protein SEC23 OS=Acanthamoeba castellanii str. Neff OX=1257118 GN=ACA1_298850 PE=3 SV=1	80.9	0	0	2	2	NF	27000
L8HK22	GO:0004722; GO:0005634; GO:0005737	ACA1_173990	Serine/threonine-protein phosphatase OS=Acanthamoeba castellanii str. Neff OX=1257118 GN=ACA1_173990 PE=3 SV=1	41.01	2	2	2	2	8500	79000
L8GRS6	GO:0004014; GO:0005829; GO:0006597; GO:0008295	ACA1_188260	S-adenosylmethionine decarboxylase proenzyme OS=Acanthamoeba castellanii str. Neff OX=1257118 GN=ACA1_188260 PE=3 SV=1	41.38	0	0	2	3	NF	28000
L8H653	GO:0003729; GO:0003743; GO:0006417; GO:0016281	ACA1_053280	Eukaryotic translation initiation factor 4 gamma 3 (EIF4-gamma 3), putative OS=Acanthamoeba castellanii str. Neff OX=1257118 GN=ACA1_053280 PE=3 SV=1	174.83	1	1	0	0	8800	NF
L8H1J5	GO:0003873; GO:0004331; GO:0005524; GO:0005829; GO:0006000; GO:0006003	ACA1_155810	Fructose6-phosphate-2-kinase, putative OS=Acanthamoeba castellanii str. Neff OX=1257118 GN=ACA1_155810 PE=4 SV=1	65.96	0	0	3	3	NF	29000
L8GFI7	GO:0003755	ACA1_258560	Peptidylprolyl isomerase OS=Acanthamoeba castellanii str. Neff OX=1257118 GN=ACA1_258560 PE=4 SV=1	24.61	0	0	2	2	NF	29000
L8H934	GO:0005524; GO:0005829; GO:0016226; GO:0046872; GO:0051539; GO:0140663	ACA1_279430	Cytosolic Fe-S cluster assembly factor NUBP1 homolog OS=Acanthamoeba castellanii str. Neff OX=1257118 GN=ACA1_279430 PE=3 SV=1	34.24	0	0	2	2	NF	29000
L8H3B3	GO:0001731; GO:0003729; GO:0003743; GO:0005850; GO:0031369	ACA1_200190	Domain found in if2b/if5 domain containing protein OS=Acanthamoeba castellanii str. Neff OX=1257118 GN=ACA1_200190 PE=3 SV=1	24.41	0	0	2	2	NF	29000
L8H9F3	GO:0016747	ACA1_385930	Acetyltransferase, GNAT superfamily protein OS=Acanthamoeba castellanii str. Neff OX=1257118 GN=ACA1_385930 PE=4 SV=1	34.13	0	0	1	1	NF	29000
L8H820	GO:0004485; GO:0005739; GO:0006552; GO:1905202	ACA1_182110	3-methylcrotonyl-CoA carboxylase 2 OS=Acanthamoeba castellanii str. Neff OX=1257118 GN=ACA1_182110 PE=3 SV=1	60.36	0	0	3	3	NF	29000
L8H7U0	GO:0004485; GO:0005524; GO:0005739; GO:0046872	ACA1_052250	AcetylCoA carboxylase, biotin carboxylase subunit, putative OS=Acanthamoeba castellanii str. Neff OX=1257118 GN=ACA1_052250 PE=4 SV=1	81.95	1	1	1	2	8800	10000
L8GYB0	GO:0004379; GO:0005737	ACA1_370070	Glycylpeptide N-tetradecanoyltransferase OS=Acanthamoeba castellanii str. Neff OX=1257118 GN=ACA1_370070 PE=3 SV=1	78.89	0	0	2	2	NF	29000
L8GGG9	GO:0003993; GO:0046872	ACA1_101080	Purple acid phosphatase OS=Acanthamoeba castellanii str. Neff OX=1257118 GN=ACA1_101080 PE=3 SV=1	45.83	0	0	3	3	NF	30000
Q5UPI3		MIMI_L101	Uncharacterized protein L101 OS=Acanthamoeba polyphaga mimivirus OX=212035 GN=MIMI_L101 PE=4 SV=1	39.46	0	0	2	2	NF	30000
L8HLA6	GO:0005975; GO:0016853; GO:0030246	ACA1_288720	Aldose 1epimerase subfamily protein OS=Acanthamoeba castellanii str. Neff OX=1257118 GN=ACA1_288720 PE=4 SV=1	36.24	0	0	2	2	NF	30000
L8GUE5	GO:0000287; GO:0006400; GO:0008193	ACA1_087950	tRNAHis guanylyltransferase family protein OS=Acanthamoeba castellanii str. Neff OX=1257118 GN=ACA1_087950 PE=4 SV=1	32.73	0	0	1	1	NF	30000
L8H100	GO:0016628	ACA1_314990	Zincbinding dehydrogenase family oxidoreductase OS=Acanthamoeba castellanii str. Neff OX=1257118 GN=ACA1_314990 PE=4 SV=1	38.33	0	0	2	2	NF	30000
Q5UPU1	GO:0044423	MIMI_R253	Uncharacterized protein R253 OS=Acanthamoeba polyphaga mimivirus OX=212035 GN=MIMI_R253 PE=1 SV=1	38.95	0	0	1	1	NF	30000
L8GL52	GO:0005388; GO:0005524; GO:0012505; GO:0016020; GO:0016887	ACA1_313610	Calcium-transporting ATPase OS=Acanthamoeba castellanii str. Neff OX=1257118 GN=ACA1_313610 PE=3 SV=1	99.19	0	0	3	3	NF	30000
L8H0A2	GO:0003824	ACA1_313870	Racemase, putative OS=Acanthamoeba castellanii str. Neff OX=1257118 GN=ACA1_313870 PE=4 SV=1	45.93	0	0	1	1	NF	30000
L8GCZ7	GO:0006508; GO:0008233	ACA1_337990	Intracellular protease, PfpI family protein OS=Acanthamoeba castellanii str. Neff OX=1257118 GN=ACA1_337990 PE=3 SV=1	17.32	0	0	2	2	NF	30000
L8H6Y3	GO:0004722; GO:0046872	ACA1_116940	Protein phosphatase 2C domain containing protein OS=Acanthamoeba castellanii str. Neff OX=1257118 GN=ACA1_116940 PE=3 SV=1	41.95	0	0	2	2	NF	31000
L8GGA7	GO:0005635; GO:0005829; GO:0006606; GO:0031267	ACA1_389420	Importin beta domain containing protein OS=Acanthamoeba castellanii str. Neff OX=1257118 GN=ACA1_389420 PE=3 SV=1	113.13	0	0	1	1	NF	31000
L8GGM1	GO:0030042; GO:0030864; GO:0051015	ACA1_101580	Actininteracting protein, putative OS=Acanthamoeba castellanii str. Neff OX=1257118 GN=ACA1_101580 PE=4 SV=1	12.06	0	0	1	1	NF	31000
L8GSL3	GO:0004252; GO:0006508; GO:0008240; GO:0046872	ACA1_321740	Prokumamolisin, activation domain containing protein OS=Acanthamoeba castellanii str. Neff OX=1257118 GN=ACA1_321740 PE=4 SV=1	61.19	2	2	1	1	9000	11000
L8HCD4	GO:0016620	ACA1_012270	Aldehyde dehydrogenase OS=Acanthamoeba castellanii str. Neff OX=1257118 GN=ACA1_012270 PE=3 SV=1	49.57	2	2	3	3	9100	70000
L8H5A8	GO:0005737	ACA1_111960	Ornithine cyclodeaminase OS=Acanthamoeba castellanii str. Neff OX=1257118 GN=ACA1_111960 PE=4 SV=1	37.37	0	0	2	2	NF	32000
L8GLK4		ACA1_364440	Uncharacterized protein OS=Acanthamoeba castellanii str. Neff OX=1257118 GN=ACA1_364440 PE=4 SV=1	17.68	0	0	2	2	NF	32000
L8GMV0	GO:0000049	ACA1_380820	tRNA binding domain containing protein OS=Acanthamoeba castellanii str. Neff OX=1257118 GN=ACA1_380820 PE=4 SV=1	26.99	0	0	2	2	NF	32000
L8H115	GO:0004309; GO:0005737; GO:0046872	ACA1_232640	Exopolyphosphatase OS=Acanthamoeba castellanii str. Neff OX=1257118 GN=ACA1_232640 PE=4 SV=1	47.44	1	2	2	5	9100	80000
L8HDQ1	GO:0005737; GO:0005876; GO:0008017; GO:0097431	ACA1_072560	Tetratricopeptide repeat domain containing protein OS=Acanthamoeba castellanii str. Neff OX=1257118 GN=ACA1_072560 PE=4 SV=1	26.82	0	0	1	1	NF	32000
L8GL50	GO:0005524; GO:0009376; GO:0016887; GO:0051603	ACA1_245090	Heat shock protein HslVU, ATPase subunit HslU, putative OS=Acanthamoeba castellanii str. Neff OX=1257118 GN=ACA1_245090 PE=3 SV=1	25.03	0	0	1	1	NF	9100
L8H9D0	GO:0005829; GO:0006979; GO:0008379; GO:0033554; GO:0042744; GO:0045454	ACA1_158790	2cys peroxiredoxin, putative OS=Acanthamoeba castellanii str. Neff OX=1257118 GN=ACA1_158790 PE=3 SV=1	23.91	0	0	3	3	NF	32000
L8GW58	GO:0004345; GO:0005829; GO:0006006; GO:0009051; GO:0050661	ACA1_383710	Glucose-6-phosphate 1-dehydrogenase OS=Acanthamoeba castellanii str. Neff OX=1257118 GN=ACA1_383710 PE=3 SV=1	59.5	1	1	3	3	9200	66000
L8GZJ8	GO:0001732; GO:0003743; GO:0005092; GO:0005525; GO:0005829; GO:0071074	ACA1_393000	Domain found in if2b/if5 domain containing protein OS=Acanthamoeba castellanii str. Neff OX=1257118 GN=ACA1_393000 PE=4 SV=1	51.41	0	0	2	2	NF	33000
L8GMD6	GO:0035556; GO:0043539	ACA1_139420	Calcium binding protein 39 (Mo25 protein) isoform 5, putative OS=Acanthamoeba castellanii str. Neff OX=1257118 GN=ACA1_139420 PE=3 SV=1	37.93	0	0	1	1	NF	33000
L8H0K2	GO:0004177; GO:0005829; GO:0006508; GO:0008237; GO:0008270	ACA1_040470	Leukotriene A4 hydrolase/aminopeptidase OS=Acanthamoeba castellanii str. Neff OX=1257118 GN=ACA1_040470 PE=3 SV=1	67.25	1	1	7	7	9200	150000
L8GVV1	GO:0005737; GO:0008180	ACA1_178750	PCI domain containing protein OS=Acanthamoeba castellanii str. Neff OX=1257118 GN=ACA1_178750 PE=3 SV=1	50.76	1	1	0	0	9300	NF
L8H2W6	GO:0005783; GO:0016020; GO:0030134; GO:0046907	ACA1_040520	Golgi family protein, putative OS=Acanthamoeba castellanii str. Neff OX=1257118 GN=ACA1_040520 PE=4 SV=1	42.54	1	1	1	1	9300	7200
L8HK49	GO:0003987; GO:0005524; GO:0006085	ACA1_287370	Acetate-CoA ligase OS=Acanthamoeba castellanii str. Neff OX=1257118 GN=ACA1_287370 PE=3 SV=1	69.77	0	0	3	3	NF	34000
L8H6R6	GO:0003676	ACA1_115710	R3H domain containing protein OS=Acanthamoeba castellanii str. Neff OX=1257118 GN=ACA1_115710 PE=4 SV=1	53.05	0	0	1	1	NF	34000
L8GI82	GO:0004222; GO:0005886; GO:0016485; GO:0046872	ACA1_091820	Peptidase family M13, putative OS=Acanthamoeba castellanii str. Neff OX=1257118 GN=ACA1_091820 PE=4 SV=1	79.83	1	1	1	1	9400	15000
L8HEU2	GO:0004674; GO:0004713; GO:0005524	ACA1_144250	SH2 domain containing protein OS=Acanthamoeba castellanii str. Neff OX=1257118 GN=ACA1_144250 PE=4 SV=1	118.04	1	1	1	2	9400	290000
L8GK99	GO:0003723	ACA1_147880	RNA recognition motif domain containing protein (Fragment) OS=Acanthamoeba castellanii str. Neff OX=1257118 GN=ACA1_147880 PE=4 SV=1	35.43	1	2	3	5	9500	34000
L8H365	GO:0016747	ACA1_198510	Transferase family protein OS=Acanthamoeba castellanii str. Neff OX=1257118 GN=ACA1_198510 PE=4 SV=1	60.87	0	0	1	1	NF	35000
L8H5H5	GO:0004553; GO:0005975	ACA1_199970	Glycoside hydrolase family protein OS=Acanthamoeba castellanii str. Neff OX=1257118 GN=ACA1_199970 PE=3 SV=1	57.71	2	2	3	3	9600	54000
L8HGB2		ACA1_196660	Uncharacterized protein (Fragment) OS=Acanthamoeba castellanii str. Neff OX=1257118 GN=ACA1_196660 PE=4 SV=1	5.43	0	0	1	1	NF	35000
L8H6C7	GO:0004476; GO:0005829; GO:0005975; GO:0008270; GO:0009298	ACA1_054360	Mannose-6-phosphate isomerase OS=Acanthamoeba castellanii str. Neff OX=1257118 GN=ACA1_054360 PE=3 SV=1	49.81	0	0	1	1	NF	35000
L8GX68	GO:0005634; GO:0008270	ACA1_249160	Nucleolar zincfinger protein OS=Acanthamoeba castellanii str. Neff OX=1257118 GN=ACA1_249160 PE=3 SV=1	54.39	0	0	1	1	NF	36000
L8HF60	GO:0000122; GO:0003714; GO:0005634; GO:0008270; GO:0017136; GO:0070403	ACA1_153540	Transcriptional regulator, Sir2 family protein OS=Acanthamoeba castellanii str. Neff OX=1257118 GN=ACA1_153540 PE=3 SV=1	64.96	0	0	1	1	NF	36000
L8HCP3	GO:0042256	ACA1_142090	rRNA metabolism protein, SBDS family OS=Acanthamoeba castellanii str. Neff OX=1257118 GN=ACA1_142090 PE=3 SV=1	29.22	0	0	1	1	NF	36000
L8HF15	GO:0002055; GO:0003999; GO:0005737; GO:0006166; GO:0006168; GO:0016208; GO:0044209	ACA1_360160	Adenine phosphoribosyltransferase OS=Acanthamoeba castellanii str. Neff OX=1257118 GN=ACA1_360160 PE=3 SV=1	20.22	0	0	3	3	NF	32000
L8GZ67	GO:0005524; GO:0005737; GO:0016887; GO:0034605	ACA1_369850	ATPase with chaperone activity, putative OS=Acanthamoeba castellanii str. Neff OX=1257118 GN=ACA1_369850 PE=3 SV=1	87.15	0	0	1	1	NF	25000
L8HCU7	GO:0004467; GO:0005783; GO:0016020	ACA1_035310	AMPbinding enzyme domain containing protein OS=Acanthamoeba castellanii str. Neff OX=1257118 GN=ACA1_035310 PE=4 SV=1	58.26	2	2	5	5	9700	110000
Q5UPK1		MIMI_L120	Putative ankyrin repeat protein L120 OS=Acanthamoeba polyphaga mimivirus OX=212035 GN=MIMI_L120 PE=4 SV=1	39.16	0	0	1	1	NF	37000
L8H161	GO:0000502; GO:0001732; GO:0003743; GO:0008237; GO:0016282; GO:0031369; GO:0033290; GO:0071541	ACA1_045340	Eukaryotic translation initiation factor 3 subunit F OS=Acanthamoeba castellanii str. Neff OX=1257118 GN=ACA1_045340 PE=3 SV=1	34.1	0	0	3	3	NF	37000
L8GKT1	GO:0000287; GO:0005634; GO:0005975; GO:0006166; GO:0008973; GO:0070569; GO:0097367	ACA1_038550	Phosphoglucomutase, putative OS=Acanthamoeba castellanii str. Neff OX=1257118 GN=ACA1_038550 PE=3 SV=1	145.06	0	0	1	1	NF	38000
L8GHM2		ACA1_374210	Uncharacterized protein OS=Acanthamoeba castellanii str. Neff OX=1257118 GN=ACA1_374210 PE=4 SV=1	20.03	1	1	5	5	9900	110000
L8H146	GO:0003723; GO:0003743; GO:0005850; GO:0033290; GO:0043022	ACA1_163130	Eukaryotic initiation factor, putative OS=Acanthamoeba castellanii str. Neff OX=1257118 GN=ACA1_163130 PE=3 SV=1	33.29	0	0	3	3	NF	38000
L8GUT0	GO:0004674; GO:0004713; GO:0005524	ACA1_187420	Protein kinase domain containing protein OS=Acanthamoeba castellanii str. Neff OX=1257118 GN=ACA1_187420 PE=4 SV=1	69.96	0	0	3	3	NF	39000
L8HJZ5	GO:0004349; GO:0004350; GO:0005524; GO:0055129	ACA1_109790	Delta-1-pyrroline-5-carboxylate synthase OS=Acanthamoeba castellanii str. Neff OX=1257118 GN=ACA1_109790 PE=3 SV=1	80.89	0	0	1	1	NF	39000
L8GWX6	GO:0016020; GO:0016787	ACA1_061940	Isochorismatase family superfamily protein OS=Acanthamoeba castellanii str. Neff OX=1257118 GN=ACA1_061940 PE=3 SV=1	21.88	0	0	1	1	NF	39000
Q5UNY6		MIMI_R738	Putative BTB/POZ domain-containing protein R738 OS=Acanthamoeba polyphaga mimivirus OX=212035 GN=MIMI_R738 PE=3 SV=1	58.62	0	0	1	1	NF	39000
L8GTU7	GO:0000166; GO:0005737; GO:0009117; GO:0009204; GO:0035870; GO:0036220; GO:0036222; GO:0046872	ACA1_204490	Inosine triphosphate pyrophosphatase OS=Acanthamoeba castellanii str. Neff OX=1257118 GN=ACA1_204490 PE=3 SV=1	24.13	0	0	1	1	NF	39000
L8GSV9	GO:0001732; GO:0002188; GO:0003729; GO:0003743; GO:0016282; GO:0033290; GO:0043614; GO:0071540; GO:0071541	ACA1_218600	Eukaryotic translation initiation factor 3 subunit A OS=Acanthamoeba castellanii str. Neff OX=1257118 GN=ACA1_218600 PE=3 SV=1	123.15	0	0	1	1	NF	17000
L8GKU1	GO:0016787	ACA1_037900	Hydrolase, NUDIX family protein OS=Acanthamoeba castellanii str. Neff OX=1257118 GN=ACA1_037900 PE=4 SV=1	46.89	0	0	3	3	NF	39000
L8H3M3	GO:0003723; GO:0005634; GO:0005737	ACA1_114580	Hyaluronan / mrna binding family protein OS=Acanthamoeba castellanii str. Neff OX=1257118 GN=ACA1_114580 PE=4 SV=1	48.61	0	0	3	3	NF	40000
L8GPV0	GO:0004674; GO:0005524	ACA1_005000	Serine/threonine kinase OS=Acanthamoeba castellanii str. Neff OX=1257118 GN=ACA1_005000 PE=4 SV=1	36.23	0	0	2	2	NF	40000
Q5UPD2		MIMI_L56	Putative ankyrin repeat protein L56 OS=Acanthamoeba polyphaga mimivirus OX=212035 GN=MIMI_L56 PE=4 SV=1	70.74	0	0	2	2	NF	40000
L8GU98		ACA1_377860	Uncharacterized protein OS=Acanthamoeba castellanii str. Neff OX=1257118 GN=ACA1_377860 PE=4 SV=1	23.12	0	0	1	1	NF	40000
L8GGP3	GO:0005509; GO:0005524; GO:0005525; GO:0005886; GO:0006897; GO:0016197; GO:0055038; GO:0060090	ACA1_139840	Receptor mediated endocytosis family member (Rme1), putative OS=Acanthamoeba castellanii str. Neff OX=1257118 GN=ACA1_139840 PE=4 SV=1	56.76	0	0	3	5	NF	40000
L8GTN4	GO:0008652; GO:0009082; GO:0052654; GO:0052655; GO:0052656	ACA1_202700	Branched-chain-amino-acid aminotransferase OS=Acanthamoeba castellanii str. Neff OX=1257118 GN=ACA1_202700 PE=3 SV=1	36.36	1	1	7	8	9900	200000
L8HDS8	GO:0004754; GO:0005737; GO:0016020; GO:0019878	ACA1_399240	Saccharopine dehydrogenase Lys1, putative OS=Acanthamoeba castellanii str. Neff OX=1257118 GN=ACA1_399240 PE=3 SV=1	51.84	0	0	2	2	NF	41000
L8H2G8	GO:0051015	ACA1_266870	Gelsolin repeat-containing protein (Fragment) OS=Acanthamoeba castellanii str. Neff OX=1257118 GN=ACA1_266870 PE=4 SV=1	132.33	0	0	1	1	NF	41000
L8GRU5	GO:0007165; GO:0046872	ACA1_377260	PH domain containing protein OS=Acanthamoeba castellanii str. Neff OX=1257118 GN=ACA1_377260 PE=4 SV=1	105.98	0	0	1	1	NF	42000
L8HKL1		ACA1_176140	PH domain containing protein OS=Acanthamoeba castellanii str. Neff OX=1257118 GN=ACA1_176140 PE=4 SV=1	45.61	0	0	2	2	NF	38000
L8GZR5	GO:0004418; GO:0005737; GO:0006782	ACA1_045200	Hydroxymethylbilane synthase OS=Acanthamoeba castellanii str. Neff OX=1257118 GN=ACA1_045200 PE=3 SV=1	34.45	1	1	3	3	10000	60000
L8GFI9		ACA1_338180	Uncharacterized protein OS=Acanthamoeba castellanii str. Neff OX=1257118 GN=ACA1_338180 PE=4 SV=1	28.72	0	0	2	2	NF	42000
L8HBH2		ACA1_384820	Uncharacterized protein OS=Acanthamoeba castellanii str. Neff OX=1257118 GN=ACA1_384820 PE=4 SV=1	38.49	1	1	2	2	10000	79000
L8GNK4	GO:0004760; GO:0005777; GO:0008453; GO:0019265	ACA1_380760	Alanine--glyoxylate transaminase OS=Acanthamoeba castellanii str. Neff OX=1257118 GN=ACA1_380760 PE=4 SV=1	42.78	0	0	3	3	NF	43000
L8GSE8	GO:0000166; GO:0000287; GO:0004422; GO:0005829; GO:0006166; GO:0006178; GO:0032263; GO:0032264; GO:0046100	ACA1_214340	Hypoxanthine phosphoribosyltransferase OS=Acanthamoeba castellanii str. Neff OX=1257118 GN=ACA1_214340 PE=3 SV=1	22.92	0	0	2	2	NF	43000
L8HJG4	GO:0000502; GO:0043161	ACA1_291480	26S proteasome regulatory subunit RPN7 OS=Acanthamoeba castellanii str. Neff OX=1257118 GN=ACA1_291480 PE=4 SV=1	45.86	0	0	1	2	NF	43000
L8HFZ7	GO:0003849; GO:0008652; GO:0009073; GO:0009423	ACA1_376270	Phospho-2-dehydro-3-deoxyheptonate aldolase OS=Acanthamoeba castellanii str. Neff OX=1257118 GN=ACA1_376270 PE=3 SV=1	63.53	0	0	1	1	NF	43000
L8GRB9	GO:0005886; GO:0016477; GO:0030027; GO:0034315	ACA1_218370	MyosinI binding protein, putative OS=Acanthamoeba castellanii str. Neff OX=1257118 GN=ACA1_218370 PE=4 SV=1	117.86	1	1	2	2	10000	6300
L8HG98	GO:0003985; GO:0005739; GO:0006635; GO:0046872	ACA1_376140	AcetylCoA acetyltransferase, mitochondrial, putative OS=Acanthamoeba castellanii str. Neff OX=1257118 GN=ACA1_376140 PE=3 SV=1	42.28	0	0	2	2	NF	24000
L8H418	GO:0003723; GO:0003735; GO:0006412; GO:0022625; GO:0042273	ACA1_267270	Ribosomal protein L14, putative OS=Acanthamoeba castellanii str. Neff OX=1257118 GN=ACA1_267270 PE=3 SV=1	16.59	1	1	0	0	10000	NF
L8HJ16	GO:0009143; GO:0047429	ACA1_289120	Ham1 family OS=Acanthamoeba castellanii str. Neff OX=1257118 GN=ACA1_289120 PE=3 SV=1	25.69	0	0	2	2	NF	43000
L8GHR5		ACA1_374730	von Willebrand factor type A domain containing protein OS=Acanthamoeba castellanii str. Neff OX=1257118 GN=ACA1_374730 PE=4 SV=1	36.92	0	0	2	2	NF	12000
L8HAZ3	GO:0005634; GO:0006334	ACA1_080660	Nucleosome assembly protein family OS=Acanthamoeba castellanii str. Neff OX=1257118 GN=ACA1_080660 PE=3 SV=1	41.14	0	0	2	2	NF	41000
L8GFE8		ACA1_121770	Uncharacterized protein OS=Acanthamoeba castellanii str. Neff OX=1257118 GN=ACA1_121770 PE=4 SV=1	23.27	0	0	2	2	NF	44000
L8H825	GO:0003723	ACA1_230190	RNA recognition motif domain containing protein OS=Acanthamoeba castellanii str. Neff OX=1257118 GN=ACA1_230190 PE=4 SV=1	46.45	1	1	1	1	11000	5000
L8HGE1	GO:0005768; GO:0035091	ACA1_171680	PX domain containing protein OS=Acanthamoeba castellanii str. Neff OX=1257118 GN=ACA1_171680 PE=4 SV=1	57	0	0	2	2	NF	45000
L8GHW7	GO:0004553; GO:0005975	ACA1_329680	Glycoside hydrolase 15like protein OS=Acanthamoeba castellanii str. Neff OX=1257118 GN=ACA1_329680 PE=4 SV=1	71.05	0	0	1	1	NF	12000
Q5UPV5		MIMI_L279	Putative ankyrin repeat protein L279 OS=Acanthamoeba polyphaga mimivirus OX=212035 GN=MIMI_L279 PE=4 SV=1	54.68	0	0	2	2	NF	45000
L8HI91	GO:0051213	ACA1_176150	PhytanoylCoA dioxygenase (PhyH) superfamily protein OS=Acanthamoeba castellanii str. Neff OX=1257118 GN=ACA1_176150 PE=4 SV=1	44.9	0	0	3	3	NF	45000
L8HG55	GO:0003924; GO:0005525	ACA1_326130	Ras subfamily protein OS=Acanthamoeba castellanii str. Neff OX=1257118 GN=ACA1_326130 PE=4 SV=1	18	1	1	1	1	11000	15000
L8GPG8		ACA1_325100	Calponin domain containing protein OS=Acanthamoeba castellanii str. Neff OX=1257118 GN=ACA1_325100 PE=4 SV=1	86.05	0	0	1	1	NF	4000
L8GY13	GO:0000049; GO:0004826; GO:0005524; GO:0005759; GO:0006432	ACA1_248570	Phenylalanyl-tRNA synthetase OS=Acanthamoeba castellanii str. Neff OX=1257118 GN=ACA1_248570 PE=3 SV=1	49.89	0	0	1	1	NF	35000
Q5UP14		MIMI_R845	Putative ankyrin repeat protein R845 OS=Acanthamoeba polyphaga mimivirus OX=212035 GN=MIMI_R845 PE=4 SV=1	25.04	0	0	2	2	NF	46000
L8GFA0	GO:0009435; GO:0047280	ACA1_260110	Nicotinate phosphoribosyltransferase, (NAPRTase) subfamily protein OS=Acanthamoeba castellanii str. Neff OX=1257118 GN=ACA1_260110 PE=3 SV=1	57.03	0	0	2	2	NF	46000
Q5UNV2	GO:0044423	MIMI_L688	Uncharacterized protein L688 OS=Acanthamoeba polyphaga mimivirus OX=212035 GN=MIMI_L688 PE=1 SV=1	25.1	0	0	2	2	NF	44000
L8GV23	GO:0004531	ACA1_041920	Deoxyribonuclease II, putative OS=Acanthamoeba castellanii str. Neff OX=1257118 GN=ACA1_041920 PE=3 SV=1	38.26	1	1	1	1	11000	31000
L8GNV0	GO:0009395; GO:0042578	ACA1_390540	Phosphoesterase family protein OS=Acanthamoeba castellanii str. Neff OX=1257118 GN=ACA1_390540 PE=4 SV=1	67.38	0	0	1	1	NF	4000
L8HHE9		ACA1_110260	Uncharacterized protein OS=Acanthamoeba castellanii str. Neff OX=1257118 GN=ACA1_110260 PE=4 SV=1	21.33	1	1	3	3	11000	72000
L8GMY8	GO:0000049	ACA1_367260	tRNA binding domain containing protein OS=Acanthamoeba castellanii str. Neff OX=1257118 GN=ACA1_367260 PE=4 SV=1	40.88	0	0	2	3	NF	47000
L8HCT0	GO:0004474; GO:0005737; GO:0006097; GO:0006099	ACA1_360150	Malate synthase OS=Acanthamoeba castellanii str. Neff OX=1257118 GN=ACA1_360150 PE=3 SV=1	62.2	0	0	2	2	NF	47000
L8GS07	GO:0003785; GO:0005737; GO:0005884; GO:0030042; GO:0051015; GO:0051016	ACA1_275770	Twinfilin, putative OS=Acanthamoeba castellanii str. Neff OX=1257118 GN=ACA1_275770 PE=3 SV=1	37.82	0	0	1	1	NF	47000
L8GHA6	GO:0003924; GO:0005525; GO:0005634; GO:0005764; GO:0009267; GO:0010507; GO:0012505; GO:1904263; GO:1990131	ACA1_033670	Rasrelated GTP-binding protein, putative OS=Acanthamoeba castellanii str. Neff OX=1257118 GN=ACA1_033670 PE=3 SV=1	38.58	0	0	1	1	NF	13000
L8H4L1	GO:0003746; GO:0005085; GO:0005829; GO:0005853	ACA1_199350	EF1 guanine nucleotide exchange domain containing protein OS=Acanthamoeba castellanii str. Neff OX=1257118 GN=ACA1_199350 PE=3 SV=1	19.41	0	0	1	1	NF	9200
L8HBG1	GO:0005634	ACA1_384660	Retinoblastoma binding protein 4 variant isoform 1, putative OS=Acanthamoeba castellanii str. Neff OX=1257118 GN=ACA1_384660 PE=4 SV=1	46.92	0	0	1	2	NF	47000
L8GZ87	GO:0005788; GO:0015035; GO:0034976	ACA1_248630	Thioredoxin domain containing protein OS=Acanthamoeba castellanii str. Neff OX=1257118 GN=ACA1_248630 PE=4 SV=1	44.16	2	2	7	9	11000	110000
L8H8R6	GO:0006886	ACA1_277970	Vacuolar protein sortingassociated protein 26, putative OS=Acanthamoeba castellanii str. Neff OX=1257118 GN=ACA1_277970 PE=3 SV=1	39.39	1	1	4	4	11000	91000
L8HFJ6	GO:0004180; GO:0006508; GO:0008239; GO:0070008	ACA1_075030	Serine carboxypeptidase OS=Acanthamoeba castellanii str. Neff OX=1257118 GN=ACA1_075030 PE=3 SV=1	53.21	0	0	1	1	NF	9000
L8H3E2	GO:0005829; GO:0005986; GO:0006000; GO:0006002; GO:0006094; GO:0030388; GO:0042132; GO:0046872	ACA1_200220	Fructose-bisphosphatase OS=Acanthamoeba castellanii str. Neff OX=1257118 GN=ACA1_200220 PE=3 SV=1	37.14	0	0	1	1	NF	48000
L8GLH3	GO:0005198; GO:0007029; GO:0030127; GO:0070971; GO:0090110	ACA1_020160	Sec16_C domain-containing protein (Fragment) OS=Acanthamoeba castellanii str. Neff OX=1257118 GN=ACA1_020160 PE=4 SV=1	89.06	0	0	1	1	NF	48000
Q5UP15		MIMI_R844	Putative ankyrin repeat protein R844 OS=Acanthamoeba polyphaga mimivirus OX=212035 GN=MIMI_R844 PE=4 SV=1	24.38	0	0	1	1	NF	48000
L8HK02	GO:0004722	ACA1_296330	Serine/threonine-protein phosphatase OS=Acanthamoeba castellanii str. Neff OX=1257118 GN=ACA1_296330 PE=3 SV=1	34.96	0	0	1	1	NF	49000
L8HGI8	GO:0002161; GO:0004832; GO:0005524; GO:0005829; GO:0006438	ACA1_300880	Valyl-tRNA synthetase OS=Acanthamoeba castellanii str. Neff OX=1257118 GN=ACA1_300880 PE=3 SV=1	116.11	1	1	14	14	11000	560000
L8GX53	GO:0003723; GO:0003735; GO:0022625	ACA1_063390	60S ribosomal protein, putative OS=Acanthamoeba castellanii str. Neff OX=1257118 GN=ACA1_063390 PE=3 SV=1	12.36	1	1	0	0	11000	NF
L8H589	GO:0000139; GO:0004571; GO:0005509; GO:0005783; GO:0005975	ACA1_111550	alpha-1,2-Mannosidase OS=Acanthamoeba castellanii str. Neff OX=1257118 GN=ACA1_111550 PE=3 SV=1	58.11	0	0	3	3	NF	50000
Q5UQF6		MIMI_L490	Uncharacterized protein L490 OS=Acanthamoeba polyphaga mimivirus OX=212035 GN=MIMI_L490 PE=4 SV=1	59.93	0	0	2	2	NF	50000
L8HDV5	GO:0006909; GO:0015629	ACA1_036330	Centractin, putative OS=Acanthamoeba castellanii str. Neff OX=1257118 GN=ACA1_036330 PE=3 SV=1	42.38	0	0	2	2	NF	25000
L8GRL5	GO:0003735; GO:0005840; GO:0006412; GO:0019843; GO:1990904	ACA1_164710	Ribosomal protein L23, putative OS=Acanthamoeba castellanii str. Neff OX=1257118 GN=ACA1_164710 PE=3 SV=1	23.22	1	1	0	0	11000	NF
Q5UQG4	GO:0000340; GO:0006417	MIMI_L496	Eukaryotic translation initiation factor 4E homolog OS=Acanthamoeba polyphaga mimivirus OX=212035 GN=MIMI_L496 PE=3 SV=1	30.93	0	0	2	2	NF	52000
L8HIM5	GO:0004556; GO:0005509; GO:0016052	ACA1_295390	Acidstable alpha-amylase OS=Acanthamoeba castellanii str. Neff OX=1257118 GN=ACA1_295390 PE=3 SV=1	53.07	1	1	0	0	12000	NF
L8GT88	GO:0000103; GO:0008441; GO:0043647; GO:0046854; GO:0046872	ACA1_328760	3'(2'),5'-bisphosphate nucleotidase OS=Acanthamoeba castellanii str. Neff OX=1257118 GN=ACA1_328760 PE=3 SV=1	37.94	1	1	0	0	12000	NF
L8GW32	GO:0004512; GO:0006021; GO:0008654	ACA1_058810	Inositol-3-phosphate synthase OS=Acanthamoeba castellanii str. Neff OX=1257118 GN=ACA1_058810 PE=3 SV=1	57.57	1	1	0	0	12000	NF
L8H506	GO:0016787	ACA1_269730	Ser/Thr phosphatase family protein OS=Acanthamoeba castellanii str. Neff OX=1257118 GN=ACA1_269730 PE=3 SV=1	59.62	0	0	3	3	NF	53000
Q5UQS6	GO:0005524; GO:0006397; GO:0044423; GO:1990817	MIMI_R341	Putative poly(A) polymerase catalytic subunit OS=Acanthamoeba polyphaga mimivirus OX=212035 GN=MIMI_R341 PE=1 SV=1	68.2	0	0	3	3	NF	53000
Q5UQI3	GO:0005506; GO:0008168; GO:0008398; GO:0016020; GO:0016126; GO:0020037; GO:0032259	MIMI_L808	Probable lanosterol 14-alpha demethylase OS=Acanthamoeba polyphaga mimivirus OX=212035 GN=MIMI_L808 PE=3 SV=1	82.13	0	0	1	2	NF	10000
L8GT25	GO:0004340; GO:0005524; GO:0005536; GO:0006096	ACA1_177380	Glucokinase OS=Acanthamoeba castellanii str. Neff OX=1257118 GN=ACA1_177380 PE=4 SV=1	39.07	0	0	1	1	NF	53000
L8HBE4	GO:0000049; GO:0004826; GO:0005524; GO:0005829; GO:0006432; GO:0009328; GO:0046872	ACA1_396700	Phenylalanine--tRNA ligase OS=Acanthamoeba castellanii str. Neff OX=1257118 GN=ACA1_396700 PE=3 SV=1	63.95	1	1	0	0	12000	NF
L8GXE8	GO:0016020; GO:0030833; GO:0031267	ACA1_064410	Ras subfamily protein, putative OS=Acanthamoeba castellanii str. Neff OX=1257118 GN=ACA1_064410 PE=3 SV=1	33.13	0	0	3	3	NF	54000
L8GHG6	GO:0004046; GO:0005737; GO:0046872	ACA1_156070	Aminoacylase OS=Acanthamoeba castellanii str. Neff OX=1257118 GN=ACA1_156070 PE=4 SV=1	19.67	0	0	2	2	NF	54000
L8H0Q1	GO:0008483; GO:0046394	ACA1_208240	Aminotransferase, class IV superfamily protein OS=Acanthamoeba castellanii str. Neff OX=1257118 GN=ACA1_208240 PE=4 SV=1	31.47	0	0	2	2	NF	55000
L8H120	GO:0004842; GO:0016567	ACA1_233630	von Willebrand factor type A domain containing protein OS=Acanthamoeba castellanii str. Neff OX=1257118 GN=ACA1_233630 PE=4 SV=1	79.38	0	0	3	3	NF	55000
L8GZS3	GO:0005509; GO:0019888; GO:0019903	ACA1_044770	EF-hand domain-containing protein OS=Acanthamoeba castellanii str. Neff OX=1257118 GN=ACA1_044770 PE=3 SV=1	79	0	0	2	3	NF	55000
L8GQ90	GO:0005829	ACA1_328790	Aryl-alcohol dehydrogenase (NADP+), putative OS=Acanthamoeba castellanii str. Neff OX=1257118 GN=ACA1_328790 PE=4 SV=1	22.88	0	0	2	2	NF	56000
L8HIJ6	GO:0004373; GO:0005737; GO:0005978	ACA1_326120	Glycogen [starch] synthase OS=Acanthamoeba castellanii str. Neff OX=1257118 GN=ACA1_326120 PE=3 SV=1	75.6	0	0	2	2	NF	56000
Q5UR19	GO:0005576; GO:0016491	MIMI_R656	Uncharacterized protein R656 OS=Acanthamoeba polyphaga mimivirus OX=212035 GN=MIMI_R656 PE=3 SV=1	54.26	0	0	1	1	NF	56000
Q5UR34		MIMI_R554	Uncharacterized protein R554 OS=Acanthamoeba polyphaga mimivirus OX=212035 GN=MIMI_R554 PE=3 SV=1	45.73	0	0	3	4	NF	57000
L8HDR8	GO:0005739; GO:0008453; GO:0009436; GO:0019481; GO:0030170	ACA1_072820	Alanineglyoxylate aminotransferase OS=Acanthamoeba castellanii str. Neff OX=1257118 GN=ACA1_072820 PE=3 SV=1	53.3	1	1	3	3	12000	94000
L8GJT1	GO:0004497; GO:0004601; GO:0005506; GO:0005576; GO:0006979; GO:0016705; GO:0016853; GO:0020037; GO:0052878	ACA1_097600	Linoleate 8R-lipoxygenase OS=Acanthamoeba castellanii str. Neff OX=1257118 GN=ACA1_097600 PE=4 SV=1	133.98	2	2	2	2	12000	33000
L8GE07	GO:0005524; GO:0140662	ACA1_190270	Heat shock 70kDa protein 5 (Glucoseregulated protein, 78kDa), putative OS=Acanthamoeba castellanii str. Neff OX=1257118 GN=ACA1_190270 PE=4 SV=1	17.28	1	1	1	1	12000	43000
L8HHV0	GO:0004842; GO:0008270; GO:0016567	ACA1_174250	RBR-type E3 ubiquitin transferase OS=Acanthamoeba castellanii str. Neff OX=1257118 GN=ACA1_174250 PE=4 SV=1	59.28	0	0	2	2	NF	59000
L8H4E2	GO:0000049; GO:0004824; GO:0005524; GO:0005829; GO:0006430	ACA1_270690	Lysine--tRNA ligase OS=Acanthamoeba castellanii str. Neff OX=1257118 GN=ACA1_270690 PE=3 SV=1	67.06	0	0	2	2	NF	59000
L8HEJ6		ACA1_067770	CBS domain containing protein OS=Acanthamoeba castellanii str. Neff OX=1257118 GN=ACA1_067770 PE=4 SV=1	33.3	0	0	2	2	NF	59000
L8HEZ3		ACA1_359710	Transcriptional repressor TUP1, putative OS=Acanthamoeba castellanii str. Neff OX=1257118 GN=ACA1_359710 PE=4 SV=1	66	0	0	2	2	NF	59000
L8GWJ2	GO:0003924; GO:0005525	ACA1_061080	Small GTPbinding protein OS=Acanthamoeba castellanii str. Neff OX=1257118 GN=ACA1_061080 PE=4 SV=1	40.84	0	0	4	4	NF	60000
L8GGC0	GO:0030042; GO:0030864; GO:0051015	ACA1_101560	66-kDa stress protein p66, putative OS=Acanthamoeba castellanii str. Neff OX=1257118 GN=ACA1_101560 PE=4 SV=1	72.28	1	1	6	7	12000	250000
L8H6M4	GO:0004834; GO:0005737	ACA1_283560	Tryptophan synthase OS=Acanthamoeba castellanii str. Neff OX=1257118 GN=ACA1_283560 PE=3 SV=1	74.13	0	0	1	1	NF	11000
L8GR05		ACA1_077920	Uncharacterized protein OS=Acanthamoeba castellanii str. Neff OX=1257118 GN=ACA1_077920 PE=4 SV=1	32.37	0	0	1	1	NF	61000
L8GLJ9	GO:0003735; GO:0005840; GO:0006412; GO:1990904	ACA1_364390	60S ribosomal protein L27 (Fragment) OS=Acanthamoeba castellanii str. Neff OX=1257118 GN=ACA1_364390 PE=3 SV=1	15.09	1	1	0	0	12000	NF
L8GSM5	GO:0071966	ACA1_222710	Serine rich protein OS=Acanthamoeba castellanii str. Neff OX=1257118 GN=ACA1_222710 PE=4 SV=1	30.14	1	1	0	0	13000	NF
L8GT61	GO:0003747; GO:0005737	ACA1_178290	Peptide chain release factor eRF/aRF, subunit 1, putative OS=Acanthamoeba castellanii str. Neff OX=1257118 GN=ACA1_178290 PE=3 SV=1	49.4	0	0	2	2	NF	62000
L8GPN9		ACA1_321000	Kelch repeatcontaining protein OS=Acanthamoeba castellanii str. Neff OX=1257118 GN=ACA1_321000 PE=4 SV=1	29.96	0	0	1	1	NF	62000
L8GR92	GO:0003924; GO:0005525; GO:0005829; GO:1990904	ACA1_217260	GTPbinding protein TypA/BipA, putative OS=Acanthamoeba castellanii str. Neff OX=1257118 GN=ACA1_217260 PE=4 SV=1	74.15	0	0	2	2	NF	62000
L8H1F4	GO:0003774; GO:0003779; GO:0005524; GO:0005737; GO:0016459; GO:0022607; GO:0120025	ACA1_265440	Myosin VIIa, putative OS=Acanthamoeba castellanii str. Neff OX=1257118 GN=ACA1_265440 PE=3 SV=1	232.74	0	0	1	1	NF	17000
L8HEK7	GO:0097621	ACA1_396420	Amine oxidase OS=Acanthamoeba castellanii str. Neff OX=1257118 GN=ACA1_396420 PE=3 SV=1	43.58	0	0	1	1	NF	63000
L8GID5	GO:0006893	ACA1_319110	Fidipidine, putative (Fragment) OS=Acanthamoeba castellanii str. Neff OX=1257118 GN=ACA1_319110 PE=3 SV=1	41.9	0	0	2	2	NF	26000
L8H8R1	GO:0005634; GO:0016274; GO:0032259; GO:0042054	ACA1_282890	Arginine nmethyltransferase, putative OS=Acanthamoeba castellanii str. Neff OX=1257118 GN=ACA1_282890 PE=4 SV=1	39.34	0	0	2	2	NF	64000
L8GUU1	GO:0004672; GO:0005524	ACA1_089800	Serine/threonine kinase OS=Acanthamoeba castellanii str. Neff OX=1257118 GN=ACA1_089800 PE=4 SV=1	39.19	0	0	2	3	NF	64000
L8GNT7		ACA1_125060	Response regulator receiver domain containing protein OS=Acanthamoeba castellanii str. Neff OX=1257118 GN=ACA1_125060 PE=4 SV=1	29.37	0	0	2	2	NF	59000
L8GG28	GO:0004707; GO:0005524	ACA1_400280	Mitogen-activated protein kinase OS=Acanthamoeba castellanii str. Neff OX=1257118 GN=ACA1_400280 PE=3 SV=1	47.94	0	0	3	3	NF	65000
L8HM00	GO:0004306; GO:0005737; GO:0006646	ACA1_295260	CTP:phosphoethanolamine cytidylyltransferase OS=Acanthamoeba castellanii str. Neff OX=1257118 GN=ACA1_295260 PE=3 SV=1	41.11	0	0	2	2	NF	65000
Q5UQ48	GO:0006203; GO:0008832	MIMI_L394	Putative HD domain-containing protein L394 OS=Acanthamoeba polyphaga mimivirus OX=212035 GN=MIMI_L394 PE=4 SV=1	53.44	0	0	1	1	NF	66000
L8GK33	GO:0016020; GO:0097621	ACA1_097590	Amine oxidase OS=Acanthamoeba castellanii str. Neff OX=1257118 GN=ACA1_097590 PE=3 SV=1	76.05	1	1	0	0	13000	NF
L8GNS1		ACA1_321010	Uncharacterized protein OS=Acanthamoeba castellanii str. Neff OX=1257118 GN=ACA1_321010 PE=4 SV=1	68.49	1	1	2	2	13000	46000
Q5UQ88	GO:0005524; GO:0016020; GO:0016567; GO:0042262; GO:0061631	MIMI_R521	Probable ubiquitin-conjugating enzyme E2 R521 OS=Acanthamoeba polyphaga mimivirus OX=212035 GN=MIMI_R521 PE=3 SV=1	164.94	0	0	3	3	NF	68000
L8H9P4	GO:0004591; GO:0030976	ACA1_283230	Oxoglutarate dehydrogenase (succinyl-transferring) OS=Acanthamoeba castellanii str. Neff OX=1257118 GN=ACA1_283230 PE=3 SV=1	100.39	1	1	1	1	13000	41000
L8GWF0	GO:0004364; GO:0006749	ACA1_043290	Glutathione stransferase OS=Acanthamoeba castellanii str. Neff OX=1257118 GN=ACA1_043290 PE=4 SV=1	24.07	0	0	1	1	NF	68000
L8HDN2	GO:0003883; GO:0005524; GO:0005737; GO:0019856; GO:0042802; GO:0044210; GO:0097268	ACA1_069310	CTP synthase OS=Acanthamoeba castellanii str. Neff OX=1257118 GN=ACA1_069310 PE=3 SV=1	64.54	0	0	4	4	NF	68000
L8GT16	GO:0016810	ACA1_220090	Nethylammeline chlorohydrolase OS=Acanthamoeba castellanii str. Neff OX=1257118 GN=ACA1_220090 PE=4 SV=1	50.57	1	1	11	11	13000	410000
L8GNW6	GO:0004817; GO:0005524; GO:0005737; GO:0006423; GO:0046872	ACA1_392530	Cysteinyl-tRNA synthetase OS=Acanthamoeba castellanii str. Neff OX=1257118 GN=ACA1_392530 PE=3 SV=1	89.82	0	0	4	4	NF	52000
L8GUD1	GO:0004362; GO:0005739; GO:0005829; GO:0006749; GO:0034599; GO:0045454; GO:0050660; GO:0050661	ACA1_336860	Glutathione reductase OS=Acanthamoeba castellanii str. Neff OX=1257118 GN=ACA1_336860 PE=3 SV=1	48.91	1	1	7	7	13000	400000
L8HCC7	GO:0046872; GO:0051213	ACA1_254860	PhytanoylCoA dioxygenase OS=Acanthamoeba castellanii str. Neff OX=1257118 GN=ACA1_254860 PE=4 SV=1	31.16	1	1	1	1	14000	5600
L8H7B8		ACA1_282980	Uncharacterized protein OS=Acanthamoeba castellanii str. Neff OX=1257118 GN=ACA1_282980 PE=4 SV=1	25.98	0	0	2	3	NF	41000
L8GPS7	GO:0006886; GO:0012505; GO:0016192; GO:0030131	ACA1_217370	Adaptorrelated protein complex 1, beta 1 subunit, isoform 2, putative OS=Acanthamoeba castellanii str. Neff OX=1257118 GN=ACA1_217370 PE=3 SV=1	95.74	1	2	1	1	14000	3200
L8H5N1	GO:0005737; GO:0016020; GO:0043231; GO:0072657	ACA1_201390	Transmembrane 9 superfamily member OS=Acanthamoeba castellanii str. Neff OX=1257118 GN=ACA1_201390 PE=3 SV=1	71.34	0	0	1	1	NF	4300
Q5UQZ1	GO:0016614; GO:0044423; GO:0050660	MIMI_L894	Putative truncated GMC-type inactive oxidoreductase L894 OS=Acanthamoeba polyphaga mimivirus OX=212035 GN=MIMI_L894 PE=1 SV=1	48.27	0	0	1	1	NF	2700
L8HDC6	GO:0005739; GO:0009916; GO:0010230; GO:0016020; GO:0046872	ACA1_357960	Alternative oxidase isoform A, putative OS=Acanthamoeba castellanii str. Neff OX=1257118 GN=ACA1_357960 PE=3 SV=1	42.06	0	0	2	2	NF	71000
L8GPK5	GO:0004177; GO:0006508; GO:0008270	ACA1_366680	Aspartyl aminopeptidase OS=Acanthamoeba castellanii str. Neff OX=1257118 GN=ACA1_366680 PE=4 SV=1	15.16	1	1	0	0	14000	NF
L8GZZ0	GO:0003858; GO:0006629; GO:0032787	ACA1_064580	3hydroxybutyrate dehydrogenase OS=Acanthamoeba castellanii str. Neff OX=1257118 GN=ACA1_064580 PE=4 SV=1	31.3	0	0	4	4	NF	71000
L8GLR0	GO:0003676; GO:0005634	ACA1_038280	Splicing factor 3b subunit 3, putative OS=Acanthamoeba castellanii str. Neff OX=1257118 GN=ACA1_038280 PE=4 SV=1	136.19	0	0	2	2	NF	32000
L8HDH4	GO:0008483; GO:0009058; GO:0030170; GO:1901605	ACA1_255670	Aminotran_1_2 domain-containing protein OS=Acanthamoeba castellanii str. Neff OX=1257118 GN=ACA1_255670 PE=4 SV=1	48.49	0	0	3	4	NF	72000
L8HB84	GO:0005737	ACA1_322690	Thioredoxinlike 1, putative OS=Acanthamoeba castellanii str. Neff OX=1257118 GN=ACA1_322690 PE=4 SV=1	32.38	0	0	4	4	NF	73000
L8H6N1		ACA1_278780	Uncharacterized protein OS=Acanthamoeba castellanii str. Neff OX=1257118 GN=ACA1_278780 PE=4 SV=1	37.93	0	0	3	3	NF	70000
L8GW47	GO:0000139; GO:0006888; GO:0006890; GO:0015031; GO:0030126; GO:0051645	ACA1_203500	Coatomer subunit delta OS=Acanthamoeba castellanii str. Neff OX=1257118 GN=ACA1_203500 PE=3 SV=1	58.77	1	1	2	2	14000	50000
L8GVY3	GO:0005975; GO:0016020; GO:0030246; GO:0090599	ACA1_382370	Acid alphaglucosidase OS=Acanthamoeba castellanii str. Neff OX=1257118 GN=ACA1_382370 PE=3 SV=1	101.34	1	1	1	1	14000	8100
L8H1U1	GO:0008911	ACA1_015500	Aldehyde dehydrogenase OS=Acanthamoeba castellanii str. Neff OX=1257118 GN=ACA1_015500 PE=4 SV=1	53.09	2	2	5	5	14000	75000
L8HHG6	GO:0003729; GO:0003735; GO:0005762; GO:0006412	ACA1_074680	Ribosomal protein l7/l12 cterminal domain containing protein OS=Acanthamoeba castellanii str. Neff OX=1257118 GN=ACA1_074680 PE=4 SV=1	27.65	0	0	2	3	NF	34000
L8GS91	GO:0004477; GO:0004488; GO:0005829; GO:0035999	ACA1_187720	Methenyltetrahydrofolate cyclohydrolase OS=Acanthamoeba castellanii str. Neff OX=1257118 GN=ACA1_187720 PE=3 SV=1	31.33	0	0	4	4	NF	75000
L8GVT1	GO:0003746; GO:0003924; GO:0005525	ACA1_132830	Translation elongation factor EF1, subunit alpha, putative OS=Acanthamoeba castellanii str. Neff OX=1257118 GN=ACA1_132830 PE=3 SV=1	47.84	1	1	0	0	15000	NF
L8H755	GO:0016020	ACA1_027630	Uncharacterized protein (Fragment) OS=Acanthamoeba castellanii str. Neff OX=1257118 GN=ACA1_027630 PE=4 SV=1	9.96	1	1	1	1	15000	21000
L8H243	GO:0004177; GO:0006508; GO:0008235	ACA1_264610	Peptidase, M20/M25/M40 superfamily protein OS=Acanthamoeba castellanii str. Neff OX=1257118 GN=ACA1_264610 PE=4 SV=1	41.8	0	0	1	1	NF	78000
L8GW52	GO:0003924; GO:0005525; GO:0005737; GO:0005874; GO:0008017; GO:0016020	ACA1_203650	Dynamin domain containing protein OS=Acanthamoeba castellanii str. Neff OX=1257118 GN=ACA1_203650 PE=4 SV=1	61.39	0	0	2	2	NF	78000
L8GF79	GO:0003729; GO:0016020	ACA1_180020	Uncharacterized protein OS=Acanthamoeba castellanii str. Neff OX=1257118 GN=ACA1_180020 PE=4 SV=1	96.96	2	2	0	0	15000	NF
L8H838	GO:0004565; GO:0005975	ACA1_183470	Beta-galactosidase (Fragment) OS=Acanthamoeba castellanii str. Neff OX=1257118 GN=ACA1_183470 PE=3 SV=1	66.96	0	0	1	1	NF	6300
L8H468	GO:0000105; GO:0004400; GO:0030170	ACA1_184770	Imidazole acetol-phosphate transaminase OS=Acanthamoeba castellanii str. Neff OX=1257118 GN=ACA1_184770 PE=3 SV=1	65.64	0	0	3	3	NF	79000
Q5UQN1		MIMI_R435	Uncharacterized protein R435 OS=Acanthamoeba polyphaga mimivirus OX=212035 GN=MIMI_R435 PE=4 SV=1	47.37	0	0	1	1	NF	44000
L8H4Y6	GO:0019148	ACA1_117080	Dcysteine desulfhydrase OS=Acanthamoeba castellanii str. Neff OX=1257118 GN=ACA1_117080 PE=3 SV=1	71.85	1	1	4	4	15000	160000
L8GXB7	GO:0005524; GO:0016887; GO:0051082; GO:0140662	ACA1_058840	Heat shock protein gp96, putative OS=Acanthamoeba castellanii str. Neff OX=1257118 GN=ACA1_058840 PE=3 SV=1	89.68	1	1	1	1	15000	20000
L8GYE2	GO:0005634; GO:0006334	ACA1_057180	Nucleosome assembly protein (NAP), putative OS=Acanthamoeba castellanii str. Neff OX=1257118 GN=ACA1_057180 PE=3 SV=1	41.27	1	1	0	0	16000	NF
L8GRW8	GO:0004674; GO:0005524; GO:0005634; GO:0005829; GO:0005956; GO:0051726	ACA1_379060	Casein kinase ii subunit alpha, putative OS=Acanthamoeba castellanii str. Neff OX=1257118 GN=ACA1_379060 PE=3 SV=1	40.03	1	1	1	1	16000	13000
L8GSW4	GO:0003735; GO:0005840; GO:0006412; GO:0019843; GO:1990904	ACA1_218650	Ribosomal protein L9, Nterminal domain containing protein OS=Acanthamoeba castellanii str. Neff OX=1257118 GN=ACA1_218650 PE=3 SV=1	20.81	2	2	0	0	16000	NF
L8GU34	GO:0004818; GO:0005524; GO:0005829; GO:0006424; GO:0017102	ACA1_176860	Glnglu non-discriminatory tRNA synthetase (Fragment) OS=Acanthamoeba castellanii str. Neff OX=1257118 GN=ACA1_176860 PE=3 SV=1	34.69	0	0	3	3	NF	56000
L8GM08	GO:0006631; GO:0031956	ACA1_076160	Peroxisomalcoenzyme A synthetase OS=Acanthamoeba castellanii str. Neff OX=1257118 GN=ACA1_076160 PE=3 SV=1	58.16	0	0	3	3	NF	80000
L8GYR7	GO:0005634; GO:0005737; GO:0006511; GO:0010498; GO:0019773	ACA1_163140	Proteasome subunit alpha type OS=Acanthamoeba castellanii str. Neff OX=1257118 GN=ACA1_163140 PE=3 SV=1	25.18	2	2	3	3	16000	52000
L8GV01	GO:0003755	ACA1_383630	Peptidylprolyl isomerase OS=Acanthamoeba castellanii str. Neff OX=1257118 GN=ACA1_383630 PE=4 SV=1	42.55	0	0	3	3	NF	81000
L8GTC2	GO:0004298; GO:0005634; GO:0005737; GO:0005839; GO:0010498	ACA1_177560	Proteasome endopeptidase complex OS=Acanthamoeba castellanii str. Neff OX=1257118 GN=ACA1_177560 PE=4 SV=1	31.86	0	0	2	2	NF	82000
L8GL06	GO:0005198; GO:0005634; GO:0005829; GO:0006511; GO:0008541	ACA1_244080	PCI domain containing protein OS=Acanthamoeba castellanii str. Neff OX=1257118 GN=ACA1_244080 PE=3 SV=1	43.48	0	0	4	4	NF	83000
L8H1T6	GO:0004489; GO:0005829; GO:0009086; GO:0035999; GO:0071949	ACA1_267230	Methylenetetrahydrofolate reductase OS=Acanthamoeba castellanii str. Neff OX=1257118 GN=ACA1_267230 PE=3 SV=1	65.88	0	0	3	3	NF	55000
L8GZR0	GO:0006661; GO:0010008; GO:0070772	ACA1_040440	Vac14_Fig4_bd domain-containing protein OS=Acanthamoeba castellanii str. Neff OX=1257118 GN=ACA1_040440 PE=3 SV=1	79.78	0	0	6	6	NF	83000
L8GUN3	GO:0004674; GO:0005524	ACA1_043100	Dual specificity protein kinase, putative (Fragment) OS=Acanthamoeba castellanii str. Neff OX=1257118 GN=ACA1_043100 PE=3 SV=1	39.89	0	0	4	4	NF	84000
L8GI63	GO:0016491; GO:0050660	ACA1_156870	FAD/FMNcontaining oxidoreductase OS=Acanthamoeba castellanii str. Neff OX=1257118 GN=ACA1_156870 PE=4 SV=1	15.59	0	0	2	2	NF	84000
L8H749		ACA1_279470	Peripla_BP_6 domain-containing protein OS=Acanthamoeba castellanii str. Neff OX=1257118 GN=ACA1_279470 PE=4 SV=1	62.96	2	2	2	2	16000	14000
L8GFX7	GO:0005829; GO:0006166; GO:0017061; GO:0019509	ACA1_258660	Phosphorylases family 2 subfamily protein OS=Acanthamoeba castellanii str. Neff OX=1257118 GN=ACA1_258660 PE=4 SV=1	27.11	0	0	1	1	NF	86000
L8GY18	GO:0004674; GO:0005524; GO:0005737	ACA1_368560	Protein kinase domain containing protein OS=Acanthamoeba castellanii str. Neff OX=1257118 GN=ACA1_368560 PE=4 SV=1	111.23	0	0	1	1	NF	86000
L8GLG5	GO:0004066; GO:0005524; GO:0005829; GO:0006529	ACA1_038490	Asparagine synthase (Glutaminehydrolyzing), putative OS=Acanthamoeba castellanii str. Neff OX=1257118 GN=ACA1_038490 PE=4 SV=1	62.77	0	0	3	3	NF	86000
L8HFB5	GO:0000166; GO:0004352; GO:0005739; GO:0006538	ACA1_376730	Glutamate dehydrogenase OS=Acanthamoeba castellanii str. Neff OX=1257118 GN=ACA1_376730 PE=3 SV=1	51.23	1	1	1	1	16000	17000
Q5UNY7		MIMI_L737	Uncharacterized protein L737 OS=Acanthamoeba polyphaga mimivirus OX=212035 GN=MIMI_L737 PE=3 SV=1	28.13	0	0	3	3	NF	34000
L8HH98	GO:0004672; GO:0005524; GO:0016020	ACA1_170970	Protein kinase domain containing protein OS=Acanthamoeba castellanii str. Neff OX=1257118 GN=ACA1_170970 PE=4 SV=1	103.67	0	0	2	2	NF	24000
L8H4X4	GO:0004735; GO:0055129	ACA1_116930	Pyrroline-5-carboxylate reductase OS=Acanthamoeba castellanii str. Neff OX=1257118 GN=ACA1_116930 PE=3 SV=1	28.24	0	0	3	3	NF	88000
L8H6J0	GO:0000049; GO:0002161; GO:0004822; GO:0005524; GO:0006428	ACA1_282850	Isoleucyl-tRNA synthetase OS=Acanthamoeba castellanii str. Neff OX=1257118 GN=ACA1_282850 PE=3 SV=1	94.99	2	2	2	2	16000	38000
Q5UQ63	GO:0006486; GO:0016020; GO:0036065; GO:0046920	MIMI_R654	Putative fucosyltransferase R654 OS=Acanthamoeba polyphaga mimivirus OX=212035 GN=MIMI_R654 PE=3 SV=1	70.69	0	0	3	3	NF	89000
L8GSZ9	GO:0003746; GO:0005085; GO:0005829; GO:0005853	ACA1_224300	EF1 guanine nucleotide exchange domain containing protein OS=Acanthamoeba castellanii str. Neff OX=1257118 GN=ACA1_224300 PE=3 SV=1	26.26	1	1	9	10	16000	870000
L8GK16	GO:0004046; GO:0005737; GO:0046872	ACA1_156080	Aminoacylase 1, putative OS=Acanthamoeba castellanii str. Neff OX=1257118 GN=ACA1_156080 PE=3 SV=1	31.61	0	0	3	3	NF	89000
L8GXR1	GO:0003860; GO:0005739; GO:0006574	ACA1_065210	3hydroxyisobutyryl-CoA hydrolase, putative OS=Acanthamoeba castellanii str. Neff OX=1257118 GN=ACA1_065210 PE=4 SV=1	43.09	2	2	6	6	17000	160000
L8GQ47	GO:0004017; GO:0005524	ACA1_391490	Adenylate kinase OS=Acanthamoeba castellanii str. Neff OX=1257118 GN=ACA1_391490 PE=3 SV=1	24.64	2	2	3	3	17000	160000
L8H7T8	GO:0004450; GO:0005739; GO:0006099; GO:0006102; GO:0006739; GO:0046872	ACA1_227700	Isocitrate dehydrogenase Idp1, putative OS=Acanthamoeba castellanii str. Neff OX=1257118 GN=ACA1_227700 PE=3 SV=1	21.93	1	1	5	5	17000	350000
L8H9T7		ACA1_284850	Actin1 OS=Acanthamoeba castellanii str. Neff OX=1257118 GN=ACA1_284850 PE=3 SV=1	62.75	1	1	3	5	17000	280000
L8GQ68	GO:0005737; GO:0005886; GO:0008017; GO:0016050; GO:0030041; GO:0031982	ACA1_215920	SH3 domain containing protein OS=Acanthamoeba castellanii str. Neff OX=1257118 GN=ACA1_215920 PE=4 SV=1	52.45	1	1	0	0	18000	NF
L8HBU6	GO:0005829; GO:0010181; GO:0016491; GO:0050660	ACA1_080550	FAD binding domain containing protein OS=Acanthamoeba castellanii str. Neff OX=1257118 GN=ACA1_080550 PE=4 SV=1	65.94	1	1	5	5	18000	120000
L8HG59	GO:0004362; GO:0004791; GO:0005739; GO:0005829; GO:0006749; GO:0034599; GO:0045454; GO:0050660	ACA1_153040	Thioredoxin reductase 1, cytoplasmic, putative OS=Acanthamoeba castellanii str. Neff OX=1257118 GN=ACA1_153040 PE=3 SV=1	57.46	0	0	4	4	NF	91000
L8H8T6		ACA1_229180	WD repeat protein OS=Acanthamoeba castellanii str. Neff OX=1257118 GN=ACA1_229180 PE=4 SV=1	43.15	0	0	2	2	NF	92000
L8HMM8	GO:0000159; GO:0005634; GO:0005829; GO:0019888	ACA1_074180	HEAT repeat containing protein (Fragment) OS=Acanthamoeba castellanii str. Neff OX=1257118 GN=ACA1_074180 PE=4 SV=1	65.41	0	0	3	3	NF	92000
L8HBU2	GO:0008168; GO:0016020; GO:0032259	ACA1_080400	Methyltransferase, FkbM subfamily protein OS=Acanthamoeba castellanii str. Neff OX=1257118 GN=ACA1_080400 PE=4 SV=1	40.63	0	0	4	4	NF	92000
Q5UQE6	GO:0000819; GO:0003677; GO:0003918; GO:0005524; GO:0006265; GO:0046872	TOP2	DNA topoisomerase 2 OS=Acanthamoeba polyphaga mimivirus OX=212035 GN=TOP2 PE=3 SV=1	143.36	0	0	3	3	NF	39000
L8GY75	GO:0000027; GO:0002181; GO:0003723; GO:0003735; GO:0022625	ACA1_369520	Ribosomal protein L6e, putative OS=Acanthamoeba castellanii str. Neff OX=1257118 GN=ACA1_369520 PE=3 SV=1	27.45	1	1	0	0	18000	NF
L8H0Y3	GO:0019888; GO:0019903	ACA1_232520	SIT4 phosphataseassociated protein OS=Acanthamoeba castellanii str. Neff OX=1257118 GN=ACA1_232520 PE=3 SV=1	84.56	2	2	2	2	19000	38000
L8HEG7	GO:0051879	ACA1_074970	Stressinducible protein STI1-like, putative OS=Acanthamoeba castellanii str. Neff OX=1257118 GN=ACA1_074970 PE=4 SV=1	29.2	0	0	4	4	NF	97000
L8GI75	GO:0005743; GO:0042776; GO:0045259; GO:0046933	ACA1_091720	ATP synthase subunit epsilon, mitochondrial, putative OS=Acanthamoeba castellanii str. Neff OX=1257118 GN=ACA1_091720 PE=3 SV=1	7.85	1	1	0	0	19000	NF
Q5UQ84		MIMI_R525	Uncharacterized protein R525 OS=Acanthamoeba polyphaga mimivirus OX=212035 GN=MIMI_R525 PE=4 SV=1	62.48	0	0	2	2	NF	98000
L8HAC6	GO:0003730; GO:0003960; GO:0005829; GO:0070402	ACA1_141780	Crystallin, zeta, putative OS=Acanthamoeba castellanii str. Neff OX=1257118 GN=ACA1_141780 PE=4 SV=1	36.02	0	0	2	2	NF	66000
L8GFS1	GO:0016491	ACA1_273230	Uncharacterized protein (Fragment) OS=Acanthamoeba castellanii str. Neff OX=1257118 GN=ACA1_273230 PE=4 SV=1	13.06	0	0	2	2	NF	99000
L8GRC6		ACA1_125390	Uncharacterized protein (Fragment) OS=Acanthamoeba castellanii str. Neff OX=1257118 GN=ACA1_125390 PE=4 SV=1	17.96	0	0	3	3	NF	100000
L8HF89	GO:0005634; GO:0005829; GO:0008540; GO:0031593; GO:0043161	ACA1_376240	Ubiquitin interaction motif domain containing protein OS=Acanthamoeba castellanii str. Neff OX=1257118 GN=ACA1_376240 PE=3 SV=1	36.06	0	0	3	4	NF	100000
L8GTK4	GO:0004862; GO:0005829; GO:0005952; GO:0007154; GO:0016301; GO:0023052; GO:0030552; GO:0034236	ACA1_310810	cAMPdependent protein kinase type I-alpha regulatory subunit, putative OS=Acanthamoeba castellanii str. Neff OX=1257118 GN=ACA1_310810 PE=3 SV=1	50.5	0	0	4	5	NF	100000
Q5UQ57	GO:0005524; GO:0016567; GO:0061631	MIMI_L709	Probable ubiquitin-conjugating enzyme E2 L709 OS=Acanthamoeba polyphaga mimivirus OX=212035 GN=MIMI_L709 PE=3 SV=1	42.7	0	0	1	1	NF	100000
Q5UQH8	GO:0016614; GO:0050660	MIMI_R833	Putative truncated GMC-type inactive oxidoreductase R833 OS=Acanthamoeba polyphaga mimivirus OX=212035 GN=MIMI_R833 PE=3 SV=1	8.9	0	0	2	2	NF	40000
L8GWF5	GO:0004722	ACA1_028670	Serine/threonine-protein phosphatase OS=Acanthamoeba castellanii str. Neff OX=1257118 GN=ACA1_028670 PE=3 SV=1	35.09	2	2	2	2	19000	210000
L8H3J6	GO:0008270; GO:0016491	ACA1_201480	Alcohol dehydrogenase OS=Acanthamoeba castellanii str. Neff OX=1257118 GN=ACA1_201480 PE=3 SV=1	41.26	0	0	5	7	NF	100000
L8GTX7	GO:0005739; GO:0008260; GO:0046952	ACA1_164100	Succinyl-CoA:3-ketoacid-coenzyme A transferase OS=Acanthamoeba castellanii str. Neff OX=1257118 GN=ACA1_164100 PE=3 SV=1	54.16	0	0	5	5	NF	100000
L8H9E9	GO:0003729; GO:0005783; GO:0008298; GO:0042175; GO:1990904	ACA1_182970	Uncharacterized protein OS=Acanthamoeba castellanii str. Neff OX=1257118 GN=ACA1_182970 PE=4 SV=1	71.76	0	0	3	3	NF	100000
Q5UP23	GO:0006457; GO:0008270; GO:0030544; GO:0051082	MIMI_R260	DnaJ-like protein R260 OS=Acanthamoeba polyphaga mimivirus OX=212035 GN=MIMI_R260 PE=3 SV=1	45.17	0	0	6	6	NF	110000
L8HAI6	GO:0003995; GO:0005739; GO:0006631; GO:0050660	ACA1_384630	Short/branched chain specific acylCoA dehydrogenase, mitochondrial, putative OS=Acanthamoeba castellanii str. Neff OX=1257118 GN=ACA1_384630 PE=3 SV=1	45.58	0	0	2	2	NF	110000
L8GPW4	GO:0008270; GO:0016616	ACA1_131440	Alcohol dehydrogenase GroESlike domain containing protein OS=Acanthamoeba castellanii str. Neff OX=1257118 GN=ACA1_131440 PE=3 SV=1	38.26	2	2	5	5	19000	280000
L8GR34	GO:0003921; GO:0005524; GO:0005829	ACA1_164700	Glutamine amidotransferase OS=Acanthamoeba castellanii str. Neff OX=1257118 GN=ACA1_164700 PE=4 SV=1	74.91	0	0	6	6	NF	110000
L8GNH8	GO:0003723; GO:0022625; GO:0042254	ACA1_271300	60S ribosomal protein L7a OS=Acanthamoeba castellanii str. Neff OX=1257118 GN=ACA1_271300 PE=3 SV=1	31.71	1	1	0	0	19000	NF
L8H4Y1	GO:0000287; GO:0003723; GO:0004826; GO:0005524; GO:0006432; GO:0009328	ACA1_307520	Phenylalanyl-tRNA synthetase beta subunit OS=Acanthamoeba castellanii str. Neff OX=1257118 GN=ACA1_307520 PE=3 SV=1	66.75	0	0	5	6	NF	100000
L8GJP7	GO:0000287; GO:0000949; GO:0004737; GO:0005829; GO:0030976	ACA1_097280	Uncharacterized protein OS=Acanthamoeba castellanii str. Neff OX=1257118 GN=ACA1_097280 PE=3 SV=1	64.46	0	0	5	6	NF	110000
L8GU39		ACA1_089820	Uncharacterized protein OS=Acanthamoeba castellanii str. Neff OX=1257118 GN=ACA1_089820 PE=4 SV=1	13.38	1	1	0	0	20000	NF
Q5UPP8	GO:0003824	MIMI_L759	Uncharacterized protein L759 OS=Acanthamoeba polyphaga mimivirus OX=212035 GN=MIMI_L759 PE=4 SV=1	25.52	0	0	4	4	NF	68000
L8HK36	GO:0003735; GO:0005762	ACA1_174160	Uncharacterized protein OS=Acanthamoeba castellanii str. Neff OX=1257118 GN=ACA1_174160 PE=4 SV=1	29.85	1	1	0	0	20000	NF
L8GFB7		ACA1_144570	X7, putative OS=Acanthamoeba castellanii str. Neff OX=1257118 GN=ACA1_144570 PE=4 SV=1	18.84	1	1	2	2	20000	120000
L8HB36	GO:0004674; GO:0005524; GO:0005634	ACA1_255240	Protein kinase domain containing protein OS=Acanthamoeba castellanii str. Neff OX=1257118 GN=ACA1_255240 PE=3 SV=1	32.7	1	1	0	0	21000	NF
L8GPH9	GO:0003755	ACA1_325260	Peptidylprolyl isomerase OS=Acanthamoeba castellanii str. Neff OX=1257118 GN=ACA1_325260 PE=4 SV=1	164.52	1	1	2	3	21000	34000
Q5UQN6	GO:0044423	MIMI_L442	Uncharacterized protein L442 OS=Acanthamoeba polyphaga mimivirus OX=212035 GN=MIMI_L442 PE=1 SV=1	139.25	0	0	3	5	NF	44000
L8HL93		ACA1_288520	Uncharacterized protein OS=Acanthamoeba castellanii str. Neff OX=1257118 GN=ACA1_288520 PE=4 SV=1	39.09	2	2	5	5	21000	130000
L8GSG3	GO:0004329; GO:0005524; GO:0035999	ACA1_163860	Formate--tetrahydrofolate ligase OS=Acanthamoeba castellanii str. Neff OX=1257118 GN=ACA1_163860 PE=3 SV=1	67.7	2	2	3	3	21000	160000
L8HFL6		ACA1_356420	Uncharacterized protein (Fragment) OS=Acanthamoeba castellanii str. Neff OX=1257118 GN=ACA1_356420 PE=4 SV=1	6.82	0	0	2	2	NF	110000
L8HG04	GO:0004449; GO:0005739; GO:0006099; GO:0006102	ACA1_376500	Isocitrate dehydrogenase subunit 1, mitochondrial, putative OS=Acanthamoeba castellanii str. Neff OX=1257118 GN=ACA1_376500 PE=3 SV=1	39.46	0	0	4	4	NF	120000
L8HB81	GO:0005739	ACA1_141970	Protein FYV4, mitochondrial OS=Acanthamoeba castellanii str. Neff OX=1257118 GN=ACA1_141970 PE=3 SV=1	21.16	0	0	2	2	NF	120000
Q5UQG3	GO:0004146; GO:0004799; GO:0006231; GO:0006730; GO:0032259; GO:0046654	MIMI_R497	Bifunctional dihydrofolate reductase-thymidylate synthase OS=Acanthamoeba polyphaga mimivirus OX=212035 GN=MIMI_R497 PE=3 SV=1	65.02	0	0	3	3	NF	120000
L8HFX8	GO:0004095; GO:0005739; GO:0006635	ACA1_375940	Choline/Carnitine oacyltransferase superfamily protein OS=Acanthamoeba castellanii str. Neff OX=1257118 GN=ACA1_375940 PE=4 SV=1	41.3	2	2	5	5	21000	140000
L8HC00	GO:0001732; GO:0002191; GO:0003743; GO:0005852; GO:0016282; GO:0033290; GO:0098808	ACA1_360900	Eukaryotic translation initiation factor 3 subunit D OS=Acanthamoeba castellanii str. Neff OX=1257118 GN=ACA1_360900 PE=3 SV=1	64.24	1	1	4	4	21000	110000
L8GPA4	GO:0004839; GO:0005737; GO:0016925; GO:0019948; GO:0031510	ACA1_192030	E1 ubiquitin-activating enzyme OS=Acanthamoeba castellanii str. Neff OX=1257118 GN=ACA1_192030 PE=3 SV=1	116.4	0	0	1	1	NF	13000
L8H8X2	GO:0005829; GO:0008270; GO:0046294; GO:0051903	ACA1_230530	S(Hydroxymethyl)glutathione dehydrogenase/class III alcohol dehydrogenase OS=Acanthamoeba castellanii str. Neff OX=1257118 GN=ACA1_230530 PE=4 SV=1	39.89	2	2	8	10	21000	270000
L8HEA9	GO:0006535	ACA1_074410	Cysteine synthase OS=Acanthamoeba castellanii str. Neff OX=1257118 GN=ACA1_074410 PE=4 SV=1	41.64	0	0	2	2	NF	99000
Q7T6Y0	GO:0003677; GO:0006272; GO:0006275; GO:0030337	PCNA	Probable DNA polymerase sliding clamp OS=Acanthamoeba polyphaga mimivirus OX=212035 GN=PCNA PE=3 SV=2	52.27	0	0	3	3	NF	120000
L8GN12		ACA1_379850	Isochorismatase domain containing protein 2, mitochondrial, putative OS=Acanthamoeba castellanii str. Neff OX=1257118 GN=ACA1_379850 PE=3 SV=1	24.95	0	0	3	3	NF	120000
L8GIX6	GO:0005743; GO:0006120; GO:0008137; GO:0010181; GO:0046872; GO:0051287; GO:0051539	ACA1_096330	NADH dehydrogenase [ubiquinone] flavoprotein 1, mitochondrial OS=Acanthamoeba castellanii str. Neff OX=1257118 GN=ACA1_096330 PE=3 SV=1	51.6	0	0	4	4	NF	120000
L8H8Q5		ACA1_227830	PhoPQactivated pathogenicity-related protein-like protein, putative OS=Acanthamoeba castellanii str. Neff OX=1257118 GN=ACA1_227830 PE=4 SV=1	74.04	2	2	6	6	21000	150000
L8H5C2	GO:0005829; GO:0008180	ACA1_198570	COP9 signalosome complex subunit 4 OS=Acanthamoeba castellanii str. Neff OX=1257118 GN=ACA1_198570 PE=3 SV=1	44.37	2	2	0	0	22000	NF
L8GPC9	GO:0016811	ACA1_391200	LmbE family protein OS=Acanthamoeba castellanii str. Neff OX=1257118 GN=ACA1_391200 PE=4 SV=1	30.53	0	0	2	3	NF	22000
L8H4E5	GO:0006487; GO:0008250	ACA1_265460	Dolichyl-diphosphooligosaccharide--protein glycosyltransferase subunit 2 OS=Acanthamoeba castellanii str. Neff OX=1257118 GN=ACA1_265460 PE=3 SV=1	76.95	0	0	1	1	NF	12000
L8GWY1	GO:0003723; GO:0004815; GO:0005524; GO:0005829; GO:0006422; GO:0017101	ACA1_062480	Aspartyl-tRNA synthetase OS=Acanthamoeba castellanii str. Neff OX=1257118 GN=ACA1_062480 PE=3 SV=1	69.97	0	0	5	5	NF	130000
Q5UPQ1		MIMI_R762	Uncharacterized protein R762 OS=Acanthamoeba polyphaga mimivirus OX=212035 GN=MIMI_R762 PE=4 SV=1	29.15	0	0	4	4	NF	130000
Q5UR29		MIMI_R548	Thioredoxin-like protein R548 OS=Acanthamoeba polyphaga mimivirus OX=212035 GN=MIMI_R548 PE=3 SV=1	15.19	0	0	1	1	NF	54000
L8HM80	GO:0004471; GO:0005739; GO:0006108; GO:0046872; GO:0051287	ACA1_295880	Malic enzyme OS=Acanthamoeba castellanii str. Neff OX=1257118 GN=ACA1_295880 PE=3 SV=1	68.07	0	0	5	5	NF	130000
L8HG13	GO:0004092; GO:0005524; GO:0005743; GO:0009437; GO:0016887	ACA1_376600	Choline/Carnitine oacyltransferase superfamily protein OS=Acanthamoeba castellanii str. Neff OX=1257118 GN=ACA1_376600 PE=3 SV=1	124.78	0	0	5	6	NF	130000
L8GS92	GO:0008526	ACA1_341030	CRAL/TRIO domain containing protein (Fragment) OS=Acanthamoeba castellanii str. Neff OX=1257118 GN=ACA1_341030 PE=4 SV=1	44.69	0	0	4	4	NF	110000
Q5UR82	GO:0003723; GO:0004825; GO:0005524; GO:0006431; GO:0017101	MARS	Methionine--tRNA ligase OS=Acanthamoeba polyphaga mimivirus OX=212035 GN=MARS PE=1 SV=1	63.64	0	0	3	3	NF	130000
L8GG70		ACA1_273760	Uncharacterized protein OS=Acanthamoeba castellanii str. Neff OX=1257118 GN=ACA1_273760 PE=4 SV=1	36.83	0	0	2	2	NF	130000
L8HDW1		ACA1_073530	Uncharacterized protein OS=Acanthamoeba castellanii str. Neff OX=1257118 GN=ACA1_073530 PE=4 SV=1	35.47	1	1	1	1	22000	42000
L8GUW6		ACA1_320820	Uncharacterized protein OS=Acanthamoeba castellanii str. Neff OX=1257118 GN=ACA1_320820 PE=4 SV=1	15.34	1	1	4	4	22000	270000
Q5UPU2	GO:0042262	MIMI_R252	Uncharacterized protein R252 OS=Acanthamoeba polyphaga mimivirus OX=212035 GN=MIMI_R252 PE=4 SV=1	29.78	0	0	2	2	NF	96000
Q5UQA6	GO:0016787	MIMI_L543	Putative ADP-ribosyl glycohydrolase L543 OS=Acanthamoeba polyphaga mimivirus OX=212035 GN=MIMI_L543 PE=3 SV=1	37.58	0	0	2	2	NF	140000
L8H6Y5	GO:0004352; GO:0005739; GO:0006538	ACA1_039660	NAD-specific glutamate dehydrogenase OS=Acanthamoeba castellanii str. Neff OX=1257118 GN=ACA1_039660 PE=3 SV=1	114.32	3	3	5	6	22000	75000
L8HB34	GO:0003743; GO:0003746; GO:0003924; GO:0005525; GO:0005739	ACA1_322560	Eukaryotic translation initiation factor 5B OS=Acanthamoeba castellanii str. Neff OX=1257118 GN=ACA1_322560 PE=4 SV=1	127.13	0	0	7	8	NF	140000
L8GJF0	GO:0003735; GO:0006412; GO:0022625; GO:0070180	ACA1_094680	Ribosomal protein L11, domain containing protein OS=Acanthamoeba castellanii str. Neff OX=1257118 GN=ACA1_094680 PE=3 SV=1	18.38	1	1	0	0	22000	NF
L8GPQ3	GO:0000027; GO:0002181; GO:0003735; GO:0022625; GO:0070180	ACA1_271380	Ribosomal protein L10, putative OS=Acanthamoeba castellanii str. Neff OX=1257118 GN=ACA1_271380 PE=3 SV=1	34.77	2	2	1	1	22000	1600
L8HC71	GO:0003756; GO:0005783; GO:0006457	ACA1_149830	Protein disulfideisomerase domain containing protein OS=Acanthamoeba castellanii str. Neff OX=1257118 GN=ACA1_149830 PE=3 SV=1	30.07	1	2	1	1	23000	20000
L8H4T9	GO:0004364; GO:0006749	ACA1_267460	Glutathione S-transferase, C-terminal domain containing protein (Fragment) OS=Acanthamoeba castellanii str. Neff OX=1257118 GN=ACA1_267460 PE=4 SV=1	11.46	2	2	2	2	23000	67000
L8HGZ6	GO:0030046; GO:0030863; GO:0051015; GO:0051764	ACA1_143330	F_actin_bund_C domain-containing protein OS=Acanthamoeba castellanii str. Neff OX=1257118 GN=ACA1_143330 PE=4 SV=1	42.97	1	1	1	1	23000	150000
L8GMM0	GO:0004674; GO:0005524	ACA1_139540	Protein serine/threonine kinase OS=Acanthamoeba castellanii str. Neff OX=1257118 GN=ACA1_139540 PE=3 SV=1	35.29	0	0	2	2	NF	150000
L8GXI1	GO:0004630; GO:0009395	ACA1_064210	Phospholipase D OS=Acanthamoeba castellanii str. Neff OX=1257118 GN=ACA1_064210 PE=4 SV=1	71.6	0	0	1	1	NF	150000
L8H165	GO:0051693	ACA1_264100	Calponin (CH) domain containing protein OS=Acanthamoeba castellanii str. Neff OX=1257118 GN=ACA1_264100 PE=4 SV=1	102.53	0	0	2	2	NF	28000
L8H026	GO:0005743; GO:0045259; GO:0046933	ACA1_367930	ATP synthase, Delta/Epsilon chain, betasandwich domain containing protein OS=Acanthamoeba castellanii str. Neff OX=1257118 GN=ACA1_367930 PE=3 SV=1	20.35	1	1	0	0	23000	NF
L8GY52	GO:0003677; GO:0005829; GO:0006450; GO:0030544; GO:0043022; GO:0051083	ACA1_207970	Myblike DNA-binding domain containing protein OS=Acanthamoeba castellanii str. Neff OX=1257118 GN=ACA1_207970 PE=4 SV=1	43.34	0	0	1	1	NF	21000
L8H2B5		ACA1_198140	Tetratricopeptide repeat domain containing protein OS=Acanthamoeba castellanii str. Neff OX=1257118 GN=ACA1_198140 PE=4 SV=1	79.28	1	1	14	15	23000	670000
L8H562		ACA1_184730	SAP domain-containing protein OS=Acanthamoeba castellanii str. Neff OX=1257118 GN=ACA1_184730 PE=3 SV=1	32.68	0	0	5	5	NF	150000
Q5UNV0	GO:0044423	MIMI_R692	Uncharacterized protein R692 OS=Acanthamoeba polyphaga mimivirus OX=212035 GN=MIMI_R692 PE=1 SV=1	39.92	0	0	2	2	NF	77000
L8H6V4	GO:0008171; GO:0008757; GO:0032259	ACA1_278110	CatecholO-methyltransferase domain containing protein 1, putative OS=Acanthamoeba castellanii str. Neff OX=1257118 GN=ACA1_278110 PE=3 SV=1	25.6	1	1	3	3	24000	88000
L8GST3	GO:0006886; GO:0016192; GO:0030131	ACA1_217590	B2-adapt-app_C domain-containing protein (Fragment) OS=Acanthamoeba castellanii str. Neff OX=1257118 GN=ACA1_217590 PE=4 SV=1	18.08	1	1	1	1	25000	23000
L8GQB4	GO:0005615; GO:0005737; GO:0006508; GO:0008270; GO:0016020; GO:0042277; GO:0043171; GO:0070006	ACA1_217330	Peptidase family m1 domain containing protein OS=Acanthamoeba castellanii str. Neff OX=1257118 GN=ACA1_217330 PE=4 SV=1	137.14	2	2	1	1	25000	33000
L8GNB3	GO:0004123; GO:0005737; GO:0019343; GO:0019346; GO:0030170	ACA1_192020	Cystathionine gammasynthase OS=Acanthamoeba castellanii str. Neff OX=1257118 GN=ACA1_192020 PE=3 SV=1	43.25	0	0	4	4	NF	150000
L8H3E1	GO:0001732; GO:0003723; GO:0003743; GO:0005852; GO:0016282; GO:0031369; GO:0033290	ACA1_233090	Eukaryotic translation initiation factor 3 subunit B OS=Acanthamoeba castellanii str. Neff OX=1257118 GN=ACA1_233090 PE=3 SV=1	79.38	0	0	4	4	NF	96000
L8H955	GO:0000049; GO:0001731; GO:0003743; GO:0003924; GO:0005525; GO:0005829; GO:0005850	ACA1_385380	Protein-synthesizing GTPase OS=Acanthamoeba castellanii str. Neff OX=1257118 GN=ACA1_385380 PE=4 SV=1	52.72	0	0	5	5	NF	160000
L8GVK8		ACA1_224870	X7, putative OS=Acanthamoeba castellanii str. Neff OX=1257118 GN=ACA1_224870 PE=4 SV=1	38.42	3	3	5	5	25000	170000
L8HI17	GO:0005975; GO:0016740	ACA1_165530	Alpha amylase, catalytic subfamily protein OS=Acanthamoeba castellanii str. Neff OX=1257118 GN=ACA1_165530 PE=4 SV=1	60.7	0	0	3	3	NF	49000
L8H6R2	GO:0004180; GO:0006508; GO:0008236	ACA1_277590	Muramoyltetrapeptide carboxypeptidase OS=Acanthamoeba castellanii str. Neff OX=1257118 GN=ACA1_277590 PE=3 SV=1	30.19	1	1	2	2	25000	84000
L8HBB5	GO:0004766; GO:0005829; GO:0008295	ACA1_150100	Spermidine synthase OS=Acanthamoeba castellanii str. Neff OX=1257118 GN=ACA1_150100 PE=4 SV=1	15.66	1	1	1	1	25000	120000
L8H5W8		ACA1_052840	Lipoprotein, putative OS=Acanthamoeba castellanii str. Neff OX=1257118 GN=ACA1_052840 PE=4 SV=1	54.64	2	2	5	5	25000	140000
L8GVQ4	GO:0004494; GO:0005739; GO:0019678; GO:0031419; GO:0046872	ACA1_060510	Methylmalonyl-CoA mutase OS=Acanthamoeba castellanii str. Neff OX=1257118 GN=ACA1_060510 PE=3 SV=1	77.12	0	0	3	3	NF	89000
L8H357	GO:0003676; GO:0003724; GO:0005524; GO:0016787	ACA1_199490	ATPdependent RNA helicase DBP5, putative OS=Acanthamoeba castellanii str. Neff OX=1257118 GN=ACA1_199490 PE=4 SV=1	52.14	0	0	6	7	NF	160000
L8H706	GO:0003735; GO:0006412; GO:0015934	ACA1_182100	Ribosomal protein L22 family protein OS=Acanthamoeba castellanii str. Neff OX=1257118 GN=ACA1_182100 PE=3 SV=1	20.94	1	1	0	0	26000	NF
L8GJY1	GO:0004753; GO:0005737; GO:0019878	ACA1_098110	Saccharopine dehydrogenase (Fragment) OS=Acanthamoeba castellanii str. Neff OX=1257118 GN=ACA1_098110 PE=4 SV=1	57.78	2	2	1	1	26000	26000
L8GIQ0	GO:0005524; GO:0140662	ACA1_096310	DnaK family protein OS=Acanthamoeba castellanii str. Neff OX=1257118 GN=ACA1_096310 PE=3 SV=1	69.22	1	1	3	3	26000	45000
L8GWD9	GO:0016805; GO:0030145; GO:0070006	ACA1_059540	Peptidase D, putative OS=Acanthamoeba castellanii str. Neff OX=1257118 GN=ACA1_059540 PE=4 SV=1	54.18	2	2	2	2	26000	79000
L8GE02	GO:0046872; GO:0051536	ACA1_126980	Aconitate hydratase, cytoplasmic, putative (Fragment) OS=Acanthamoeba castellanii str. Neff OX=1257118 GN=ACA1_126980 PE=3 SV=1	42.55	2	2	8	8	27000	410000
L8H3J5	GO:0004843; GO:0005634; GO:0005829; GO:0006508; GO:0016579; GO:0031647	ACA1_234340	Ubiquitinyl hydrolase 1 OS=Acanthamoeba castellanii str. Neff OX=1257118 GN=ACA1_234340 PE=3 SV=1	127.36	0	0	1	1	NF	27000
L8HIT8	GO:0003735; GO:0005840; GO:0006412; GO:1990904	ACA1_288360	Ribosomal protein L4/L1 family OS=Acanthamoeba castellanii str. Neff OX=1257118 GN=ACA1_288360 PE=3 SV=1	43.77	2	3	1	2	27000	11000
L8GNG7	GO:0003838; GO:0005783; GO:0016126; GO:0032259	ACA1_193300	Methyltransferase OS=Acanthamoeba castellanii str. Neff OX=1257118 GN=ACA1_193300 PE=3 SV=1	39.23	0	0	4	4	NF	180000
Q7T6Y9	GO:0004748; GO:0009263; GO:0046872	RNR2	Ribonucleoside-diphosphate reductase small chain OS=Acanthamoeba polyphaga mimivirus OX=212035 GN=RNR2 PE=3 SV=2	48.58	0	0	2	2	NF	50000
L8HKG5	GO:0004612; GO:0005524; GO:0005829; GO:0006094; GO:0016301	ACA1_085290	Phosphoenolpyruvate carboxykinase OS=Acanthamoeba castellanii str. Neff OX=1257118 GN=ACA1_085290 PE=4 SV=1	33.06	0	0	2	2	NF	170000
L8GL46		ACA1_095710	Uncharacterized protein OS=Acanthamoeba castellanii str. Neff OX=1257118 GN=ACA1_095710 PE=4 SV=1	78.23	2	2	0	0	28000	NF
L8HHU6		ACA1_288500	COP9 signalosome complex subunit 2 OS=Acanthamoeba castellanii str. Neff OX=1257118 GN=ACA1_288500 PE=3 SV=1	53.45	2	3	2	2	28000	10000
L8HHS0	GO:0005524; GO:0005634; GO:0005737; GO:0019781; GO:0045116	ACA1_288000	NEDD8-activating enzyme E1 catalytic subunit OS=Acanthamoeba castellanii str. Neff OX=1257118 GN=ACA1_288000 PE=3 SV=1	50.95	0	0	4	4	NF	180000
L8GSH9	GO:0004155; GO:0005737; GO:0006559; GO:0006729; GO:0070402; GO:0070404	ACA1_177370	Dihydropteridine reductase OS=Acanthamoeba castellanii str. Neff OX=1257118 GN=ACA1_177370 PE=4 SV=1	23.18	1	1	1	1	28000	110000
Q5URA5		MIMI_L143	Uncharacterized protein L143 OS=Acanthamoeba polyphaga mimivirus OX=212035 GN=MIMI_L143 PE=4 SV=1	33.1	0	0	2	2	NF	170000
L8H2N9	GO:0000221; GO:0046961	ACA1_298640	V-type proton ATPase subunit C OS=Acanthamoeba castellanii str. Neff OX=1257118 GN=ACA1_298640 PE=3 SV=1	44.05	0	0	8	8	NF	160000
Q5UR37		MIMI_R551	Putative ankyrin repeat protein R551 OS=Acanthamoeba polyphaga mimivirus OX=212035 GN=MIMI_R551 PE=4 SV=1	32.58	0	0	8	10	NF	190000
L8HII7	GO:0000786; GO:0003677; GO:0005634; GO:0030527; GO:0046982	ACA1_265870	Histone H4 OS=Acanthamoeba castellanii str. Neff OX=1257118 GN=ACA1_265870 PE=3 SV=1	12.05	1	1	0	0	29000	NF
L8GR45	GO:0004069; GO:0005739; GO:0006520; GO:0009058; GO:0030170	ACA1_276320	Aspartate aminotransferase, mitochondrial, putative OS=Acanthamoeba castellanii str. Neff OX=1257118 GN=ACA1_276320 PE=4 SV=1	8.86	0	0	1	1	NF	190000
L8HFL4	GO:0000495; GO:0003723; GO:0009982; GO:0031118; GO:0031120; GO:0031429; GO:1990481	ACA1_075290	rRNA pseudouridine synthase, putative OS=Acanthamoeba castellanii str. Neff OX=1257118 GN=ACA1_075290 PE=3 SV=1	58.46	2	2	0	0	29000	NF
L8GZ11	GO:0000287; GO:0001561; GO:0005777; GO:0016829; GO:0030976	ACA1_369090	2hydroxyacyl-CoA lyase 1, putative OS=Acanthamoeba castellanii str. Neff OX=1257118 GN=ACA1_369090 PE=3 SV=1	60.36	2	2	6	6	29000	89000
L8GN82	GO:0004638; GO:0004639; GO:0005524; GO:0005829; GO:0006189; GO:0046872	ACA1_106300	Phosphoribosylaminoimidazole carboxylase, ATPase subunit OS=Acanthamoeba castellanii str. Neff OX=1257118 GN=ACA1_106300 PE=3 SV=1	87.89	0	0	4	5	NF	50000
L8H5Y2	GO:0004252; GO:0005829; GO:0006508; GO:0070012	ACA1_053300	Prolyl endopeptidase OS=Acanthamoeba castellanii str. Neff OX=1257118 GN=ACA1_053300 PE=3 SV=1	83.99	2	2	7	9	29000	210000
L8GYL0	GO:0005777; GO:0006635; GO:0016491; GO:0016829	ACA1_063620	Hydroxysteroid dehydrogenase, putative OS=Acanthamoeba castellanii str. Neff OX=1257118 GN=ACA1_063620 PE=4 SV=1	73.78	0	0	5	5	NF	200000
L8HDH6		ACA1_150030	Uncharacterized protein OS=Acanthamoeba castellanii str. Neff OX=1257118 GN=ACA1_150030 PE=4 SV=1	15.86	0	0	2	2	NF	97000
L8HH99	GO:0033192; GO:0097720	ACA1_013620	Protein phosphatase 3, catalytic subunit, beta isoform, putative OS=Acanthamoeba castellanii str. Neff OX=1257118 GN=ACA1_013620 PE=4 SV=1	23.39	0	0	2	2	NF	58000
Q5UPQ6		MIMI_L767	Putative ankyrin repeat protein L767 OS=Acanthamoeba polyphaga mimivirus OX=212035 GN=MIMI_L767 PE=4 SV=1	75.26	0	0	1	1	NF	200000
L8GST2	GO:0005635; GO:0005737; GO:0006606; GO:0031267	ACA1_224340	Importin beta subunit OS=Acanthamoeba castellanii str. Neff OX=1257118 GN=ACA1_224340 PE=3 SV=1	94.04	0	0	6	6	NF	200000
L8GHW5	GO:0005789; GO:0016853	ACA1_374200	C8 sterol isomerase OS=Acanthamoeba castellanii str. Neff OX=1257118 GN=ACA1_374200 PE=3 SV=1	21.53	1	1	1	1	30000	60000
L8HE56	GO:0003729; GO:0005829; GO:1990904	ACA1_080570	Nuclear transport factor 2 (Ntf2) domain containing protein OS=Acanthamoeba castellanii str. Neff OX=1257118 GN=ACA1_080570 PE=4 SV=1	57.71	2	3	6	6	30000	170000
L8GF87	GO:0004122; GO:0005737; GO:0006535; GO:0019343	ACA1_259960	Cystathionine beta-synthase OS=Acanthamoeba castellanii str. Neff OX=1257118 GN=ACA1_259960 PE=3 SV=1	45.88	0	0	6	6	NF	200000
L8H3G1		ACA1_201400	CBS domain containing protein OS=Acanthamoeba castellanii str. Neff OX=1257118 GN=ACA1_201400 PE=4 SV=1	36.9	0	0	5	6	NF	200000
L8HBI1	GO:0004791; GO:0005737; GO:0019430	ACA1_398900	Thioredoxin reductase OS=Acanthamoeba castellanii str. Neff OX=1257118 GN=ACA1_398900 PE=3 SV=1	34.26	0	0	6	6	NF	200000
Q5UQX5		MIMI_R883	Uncharacterized protein R883 OS=Acanthamoeba polyphaga mimivirus OX=212035 GN=MIMI_R883 PE=4 SV=1	52.62	0	0	6	6	NF	200000
L8GEG5	GO:0046872; GO:0051536	ACA1_127200	Aconitate hydratase OS=Acanthamoeba castellanii str. Neff OX=1257118 GN=ACA1_127200 PE=4 SV=1	18.08	1	1	2	2	30000	200000
L8H9E4	GO:0005737; GO:0008270; GO:0019509; GO:0046570	ACA1_182920	Probable methylthioribulose-1-phosphate dehydratase OS=Acanthamoeba castellanii str. Neff OX=1257118 GN=ACA1_182920 PE=3 SV=1	24.27	0	0	3	3	NF	200000
L8HLM2	GO:0000266; GO:0003924; GO:0005525; GO:0005737; GO:0005874; GO:0006909; GO:0008017; GO:0016020; GO:0016559; GO:0048312	ACA1_296890	Dynamin domain containing protein OS=Acanthamoeba castellanii str. Neff OX=1257118 GN=ACA1_296890 PE=3 SV=1	141.23	2	2	10	11	30000	210000
L8GHD3	GO:0004655; GO:0005829; GO:0006782; GO:0008270	ACA1_258320	Delta-aminolevulinic acid dehydratase OS=Acanthamoeba castellanii str. Neff OX=1257118 GN=ACA1_258320 PE=3 SV=1	36.3	2	3	1	2	31000	3500
Q5UR44	GO:0004356; GO:0005524; GO:0006542	MIMI_R565	Putative glutamine synthetase OS=Acanthamoeba polyphaga mimivirus OX=212035 GN=MIMI_R565 PE=3 SV=1	40.05	0	0	5	5	NF	210000
Q5UQP7	GO:0016020	MIMI_R455	Uncharacterized protein R455 OS=Acanthamoeba polyphaga mimivirus OX=212035 GN=MIMI_R455 PE=4 SV=1	27.16	0	0	4	4	NF	210000
L8HED5	GO:0005509; GO:0016020	ACA1_071990	C2 domain containing protein OS=Acanthamoeba castellanii str. Neff OX=1257118 GN=ACA1_071990 PE=4 SV=1	14.16	2	2	0	0	32000	NF
L8H767	GO:0004850; GO:0005829; GO:0006218	ACA1_183130	PNP_UDP_1 domain-containing protein OS=Acanthamoeba castellanii str. Neff OX=1257118 GN=ACA1_183130 PE=4 SV=1	34.84	0	0	5	5	NF	210000
L8HEI6	GO:0016746	ACA1_071970	Choline/Carnitine oacyltransferase superfamily protein (Fragment) OS=Acanthamoeba castellanii str. Neff OX=1257118 GN=ACA1_071970 PE=3 SV=1	67.63	0	0	3	3	NF	210000
L8GS76	GO:0005737; GO:0005975; GO:0030246; GO:0047938	ACA1_309320	Glucose-6-phosphate 1-epimerase OS=Acanthamoeba castellanii str. Neff OX=1257118 GN=ACA1_309320 PE=3 SV=1	32.75	3	4	4	5	32000	120000
L8GHQ0	GO:0016020; GO:0071949	ACA1_309480	CMF receptor CMFR1, putative OS=Acanthamoeba castellanii str. Neff OX=1257118 GN=ACA1_309480 PE=4 SV=1	51.83	3	3	3	3	32000	65000
L8H5A7	GO:0005829; GO:0016829; GO:0019760; GO:0030234	ACA1_198360	Epithiospecifier protein (Fragment) OS=Acanthamoeba castellanii str. Neff OX=1257118 GN=ACA1_198360 PE=4 SV=1	37.23	1	1	3	3	32000	130000
L8HEQ0	GO:0003723; GO:0003735; GO:0005840; GO:0006412; GO:1990904	ACA1_143790	Ribosomal protein L24, putative OS=Acanthamoeba castellanii str. Neff OX=1257118 GN=ACA1_143790 PE=3 SV=1	24.36	1	1	0	0	33000	NF
L8H192	GO:0005737; GO:0005885; GO:0030833; GO:0034314	ACA1_368170	Actin-related protein 2/3 complex subunit 5 OS=Acanthamoeba castellanii str. Neff OX=1257118 GN=ACA1_368170 PE=3 SV=1	13.94	2	2	0	0	33000	NF
L8GYX4	GO:0003677; GO:0006272; GO:0006275; GO:0006298; GO:0019985; GO:0030337; GO:0043626	ACA1_369120	Proliferating cell nuclear antigen OS=Acanthamoeba castellanii str. Neff OX=1257118 GN=ACA1_369120 PE=3 SV=1	28.62	2	2	1	1	33000	46000
Q5UR14	GO:0016757	MIMI_R139	Uncharacterized glycosyltransferase R139 OS=Acanthamoeba polyphaga mimivirus OX=212035 GN=MIMI_R139 PE=3 SV=1	28.91	0	0	3	3	NF	68000
Q5UNV3	GO:0044423	MIMI_L690	Uncharacterized protein L690 OS=Acanthamoeba polyphaga mimivirus OX=212035 GN=MIMI_L690 PE=1 SV=1	40.89	0	0	3	4	NF	86000
L8HAY8	GO:0000287; GO:0004449; GO:0005739; GO:0006099; GO:0006102; GO:0009085; GO:0047046; GO:0051287	ACA1_255210	Isocitrate dehydrogenase LysB, putative OS=Acanthamoeba castellanii str. Neff OX=1257118 GN=ACA1_255210 PE=3 SV=1	42.99	0	0	6	6	NF	220000
L8GQ83	GO:0004411; GO:0005737; GO:0006559; GO:0006570; GO:0046872	ACA1_216320	Homogentisate 1,2-dioxygenase OS=Acanthamoeba castellanii str. Neff OX=1257118 GN=ACA1_216320 PE=3 SV=1	49.76	2	2	1	1	33000	41000
L8GX61	GO:0004559; GO:0006013; GO:0030246; GO:0046872	ACA1_057940	Alpha-mannosidase OS=Acanthamoeba castellanii str. Neff OX=1257118 GN=ACA1_057940 PE=3 SV=1	111.49	3	4	3	4	33000	41000
L8H0M4		ACA1_207480	Exported protein, putative OS=Acanthamoeba castellanii str. Neff OX=1257118 GN=ACA1_207480 PE=4 SV=1	21.82	1	2	1	1	34000	8500
L8HEQ2	GO:0016747	ACA1_364450	Acetyltransferase, GNAT superfamily protein OS=Acanthamoeba castellanii str. Neff OX=1257118 GN=ACA1_364450 PE=4 SV=1	11.1	1	1	2	2	34000	71000
L8HJ51	GO:0004190; GO:0006508	ACA1_173660	Aspartic proteinase (Fragment) OS=Acanthamoeba castellanii str. Neff OX=1257118 GN=ACA1_173660 PE=3 SV=1	52.83	2	2	1	1	34000	4100
L8GVQ1	GO:0033178; GO:0046961	ACA1_089150	Vacuolar proton ATPase, putative OS=Acanthamoeba castellanii str. Neff OX=1257118 GN=ACA1_089150 PE=3 SV=1	25.6	3	3	4	4	34000	140000
L8GE89	GO:0004421; GO:0006084; GO:0010142; GO:0016126	ACA1_048170	3-hydroxy-3-methylglutaryl coenzyme A synthase OS=Acanthamoeba castellanii str. Neff OX=1257118 GN=ACA1_048170 PE=3 SV=1	55.94	0	0	6	7	NF	220000
L8H128		ACA1_232840	Uncharacterized protein OS=Acanthamoeba castellanii str. Neff OX=1257118 GN=ACA1_232840 PE=4 SV=1	55.07	0	0	6	6	NF	220000
L8H4F8	GO:0000786; GO:0003677; GO:0005634; GO:0030527; GO:0046982	ACA1_265860	Histone H2B OS=Acanthamoeba castellanii str. Neff OX=1257118 GN=ACA1_265860 PE=3 SV=1	17.31	1	1	0	0	35000	NF
L8GPI2	GO:0004333; GO:0006099; GO:0046872; GO:0051539	ACA1_366430	Fumarate hydratase OS=Acanthamoeba castellanii str. Neff OX=1257118 GN=ACA1_366430 PE=3 SV=1	63.98	0	0	7	7	NF	230000
L8GCZ8	GO:0004298; GO:0005634; GO:0005737; GO:0005839; GO:0010498	ACA1_048200	Proteasome subunit beta OS=Acanthamoeba castellanii str. Neff OX=1257118 GN=ACA1_048200 PE=3 SV=1	30.64	2	2	3	3	35000	91000
Q5UQD1	GO:0003676; GO:0003724; GO:0005524; GO:0016887	MIMI_R458	Putative ATP-dependent RNA helicase R458 OS=Acanthamoeba polyphaga mimivirus OX=212035 GN=MIMI_R458 PE=3 SV=1	59.53	0	0	7	8	NF	230000
L8H1H5	GO:0030046; GO:0030863; GO:0051015; GO:0051764	ACA1_265890	F_actin_bund_C domain-containing protein OS=Acanthamoeba castellanii str. Neff OX=1257118 GN=ACA1_265890 PE=4 SV=1	37.63	2	2	4	4	35000	120000
L8GS96	GO:0004128; GO:0005739	ACA1_187770	NADH-cytochrome b5 reductase OS=Acanthamoeba castellanii str. Neff OX=1257118 GN=ACA1_187770 PE=3 SV=1	41.39	2	2	1	1	36000	17000
L8H2J6	GO:0005524; GO:0005525; GO:0005737; GO:0016887; GO:0043023	ACA1_267140	Obg-like ATPase 1 OS=Acanthamoeba castellanii str. Neff OX=1257118 GN=ACA1_267140 PE=3 SV=1	44.15	3	3	7	7	36000	220000
Q5UQ69		MIMI_L504	Uncharacterized protein L504 OS=Acanthamoeba polyphaga mimivirus OX=212035 GN=MIMI_L504 PE=4 SV=1	47.24	0	0	5	5	NF	240000
L8GDW2	GO:0005759	ACA1_189610	Uncharacterized protein OS=Acanthamoeba castellanii str. Neff OX=1257118 GN=ACA1_189610 PE=4 SV=1	29.03	2	2	0	0	37000	NF
L8GVW1	GO:0003924; GO:0005525; GO:0008270	ACA1_057810	Ras subfamily protein OS=Acanthamoeba castellanii str. Neff OX=1257118 GN=ACA1_057810 PE=4 SV=1	52.4	1	1	0	0	38000	NF
L8GNH0	GO:0008483; GO:0030170; GO:0042802	ACA1_076240	4aminobutyrate aminotransferase OS=Acanthamoeba castellanii str. Neff OX=1257118 GN=ACA1_076240 PE=3 SV=1	48.43	3	3	2	2	38000	33000
L8H5M1	GO:0006508; GO:0008233	ACA1_113680	Peptidase M20, putative OS=Acanthamoeba castellanii str. Neff OX=1257118 GN=ACA1_113680 PE=4 SV=1	48.72	0	0	5	5	NF	240000
Q5UPY3		MIMI_R297	Uncharacterized protein R297 OS=Acanthamoeba polyphaga mimivirus OX=212035 GN=MIMI_R297 PE=4 SV=1	19.99	0	0	1	1	NF	250000
L8GGD8	GO:0046872; GO:0051536	ACA1_127420	Aconitate hydratase OS=Acanthamoeba castellanii str. Neff OX=1257118 GN=ACA1_127420 PE=4 SV=1	54.39	3	3	6	6	38000	350000
L8GZ72		ACA1_369900	Uncharacterized protein OS=Acanthamoeba castellanii str. Neff OX=1257118 GN=ACA1_369900 PE=4 SV=1	42.04	2	2	10	10	38000	440000
L8GXB0	GO:0003878; GO:0005524; GO:0005829; GO:0006085; GO:0006101; GO:0006633; GO:0046872	ACA1_058740	ATP-citrate synthase OS=Acanthamoeba castellanii str. Neff OX=1257118 GN=ACA1_058740 PE=3 SV=1	123.81	0	0	6	6	NF	160000
L8GWT1	GO:0030046; GO:0030863; GO:0051015; GO:0051764	ACA1_061470	TolA, putative OS=Acanthamoeba castellanii str. Neff OX=1257118 GN=ACA1_061470 PE=4 SV=1	46.64	3	3	5	5	40000	160000
Q5UQS2	GO:0003677; GO:0008270	MIMI_R331	Putative zinc finger MYND domain-containing protein R331 OS=Acanthamoeba polyphaga mimivirus OX=212035 GN=MIMI_R331 PE=4 SV=1	44.61	0	0	6	6	NF	260000
L8HGN3	GO:0005576; GO:0008422; GO:0009251	ACA1_312480	Glyco_hydro_3_C domain-containing protein (Fragment) OS=Acanthamoeba castellanii str. Neff OX=1257118 GN=ACA1_312480 PE=4 SV=1	15.55	1	1	2	2	41000	27000
L8GNM9	GO:0004760; GO:0005777; GO:0008453; GO:0019265	ACA1_076990	Alanine--glyoxylate transaminase OS=Acanthamoeba castellanii str. Neff OX=1257118 GN=ACA1_076990 PE=4 SV=1	42.45	2	2	8	8	41000	320000
L8H4W8	GO:0004591; GO:0005739; GO:0006099; GO:0030976; GO:0045252	ACA1_268920	Oxoglutarate dehydrogenase (succinyl-transferring) OS=Acanthamoeba castellanii str. Neff OX=1257118 GN=ACA1_268920 PE=3 SV=1	114.35	3	3	20	21	41000	800000
L8H387	GO:0004375; GO:0005829; GO:0005960; GO:0016594; GO:0019464; GO:0030170	ACA1_199830	Glycine dehydrogenase (aminomethyl-transferring) OS=Acanthamoeba castellanii str. Neff OX=1257118 GN=ACA1_199830 PE=3 SV=1	104.8	3	3	3	3	41000	78000
L8GQ21	GO:0004846; GO:0005777; GO:0006145; GO:0019628	ACA1_220120	Uricase OS=Acanthamoeba castellanii str. Neff OX=1257118 GN=ACA1_220120 PE=3 SV=1	33.4	1	1	7	7	43000	310000
L8GGB5	GO:0002161; GO:0004823; GO:0005524; GO:0006429	ACA1_101510	Leucyl-tRNA synthetase OS=Acanthamoeba castellanii str. Neff OX=1257118 GN=ACA1_101510 PE=3 SV=1	125.32	4	4	29	32	44000	1800000
L8HIJ4	GO:0004312; GO:0004313; GO:0004314; GO:0004315; GO:0004316; GO:0006633; GO:0009403; GO:0016297; GO:0016874; GO:0019171; GO:0030639; GO:0031177; GO:0046189; GO:0141148	ACA1_293900	AMP-dependent synthetase and ligase OS=Acanthamoeba castellanii str. Neff OX=1257118 GN=ACA1_293900 PE=4 SV=1	383.53	4	4	0	0	45000	NF
L8GGG6	GO:0005737; GO:0016831; GO:0019752; GO:0030170	ACA1_400020	Pyridoxaldependent decarboxylase conserved domain containing protein OS=Acanthamoeba castellanii str. Neff OX=1257118 GN=ACA1_400020 PE=4 SV=1	98.96	2	2	8	9	45000	490000
L8HI71	GO:0004356; GO:0006542	ACA1_290590	Glutamate-ammonia ligase OS=Acanthamoeba castellanii str. Neff OX=1257118 GN=ACA1_290590 PE=3 SV=1	52.07	1	1	1	2	47000	4500
L8HDW2	GO:0004820; GO:0005524; GO:0005739; GO:0070150	ACA1_069650	Diadenosine tetraphosphate synthetase OS=Acanthamoeba castellanii str. Neff OX=1257118 GN=ACA1_069650 PE=3 SV=1	71.5	0	0	10	10	NF	270000
L8GIY7	GO:0004776; GO:0005524; GO:0005739; GO:0006099; GO:0006104; GO:0042709	ACA1_014100	SuccinateCoA ligase, GDP-forming, beta subunit, putative (Fragment) OS=Acanthamoeba castellanii str. Neff OX=1257118 GN=ACA1_014100 PE=4 SV=1	20.09	3	3	5	8	47000	330000
L8GI72	GO:0004828; GO:0005524; GO:0006434	ACA1_274400	Seryl-tRNA synthetase OS=Acanthamoeba castellanii str. Neff OX=1257118 GN=ACA1_274400 PE=4 SV=1	52.23	0	0	7	7	NF	280000
L8HKF9	GO:0004334; GO:0006559; GO:0006572; GO:0046872; GO:1902000	ACA1_308770	Fumarylacetoacetase OS=Acanthamoeba castellanii str. Neff OX=1257118 GN=ACA1_308770 PE=3 SV=1	46.71	3	3	5	6	47000	330000
L8HK40	GO:0004222; GO:0005739; GO:0006627; GO:0046872	ACA1_296910	Peptidase M16 inactive domain containing protein OS=Acanthamoeba castellanii str. Neff OX=1257118 GN=ACA1_296910 PE=3 SV=1	63.05	3	3	8	8	47000	460000
Q5UPK7	GO:0016614; GO:0050660	MIMI_L128	Putative GMC-type oxidoreductase L128 OS=Acanthamoeba polyphaga mimivirus OX=212035 GN=MIMI_L128 PE=3 SV=1	61.59	0	0	2	2	NF	96000
Q5UPJ1		MIMI_R118	Uncharacterized protein R118 OS=Acanthamoeba polyphaga mimivirus OX=212035 GN=MIMI_R118 PE=3 SV=1	40.57	0	0	5	5	NF	110000
L8H306	GO:0003735; GO:0005762; GO:0006412	ACA1_151080	Ribosomal protein L3, putative OS=Acanthamoeba castellanii str. Neff OX=1257118 GN=ACA1_151080 PE=3 SV=1	51.04	2	2	0	0	48000	NF
L8HJ59	GO:0000902; GO:0005737; GO:0008290; GO:0030036; GO:0051015; GO:0051016	ACA1_333210	F-actin-capping protein subunit beta OS=Acanthamoeba castellanii str. Neff OX=1257118 GN=ACA1_333210 PE=3 SV=1	31.14	2	2	3	3	48000	150000
L8H104		ACA1_232430	CBS domain containing protein OS=Acanthamoeba castellanii str. Neff OX=1257118 GN=ACA1_232430 PE=4 SV=1	34.77	2	2	7	7	48000	340000
L8HCQ8	GO:0000166; GO:0004775; GO:0004776; GO:0005739; GO:0006099; GO:0009361	ACA1_359750	Succinyl coenzyme A synthetase alpha subunit (Fragment) OS=Acanthamoeba castellanii str. Neff OX=1257118 GN=ACA1_359750 PE=3 SV=1	29.1	1	1	3	3	49000	490000
L8GQH0	GO:0005524; GO:0016887	ACA1_325180	Ribonuclease L inhibitor family protein OS=Acanthamoeba castellanii str. Neff OX=1257118 GN=ACA1_325180 PE=4 SV=1	69.12	0	0	8	8	NF	280000
L8HFG4	GO:0003723; GO:0003735; GO:0005840; GO:0006412; GO:1990904	ACA1_143670	Ribosomal protein S10p/S20e, putative OS=Acanthamoeba castellanii str. Neff OX=1257118 GN=ACA1_143670 PE=3 SV=1	15.87	3	3	5	5	50000	240000
L8HDN7	GO:0005509; GO:0005737	ACA1_069360	TCTP domain-containing protein OS=Acanthamoeba castellanii str. Neff OX=1257118 GN=ACA1_069360 PE=3 SV=1	18.97	1	2	3	3	50000	200000
L8H6T6	GO:0005524; GO:0016887; GO:0051082; GO:0140662	ACA1_205660	Heat shock protein 82, putative (Fragment) OS=Acanthamoeba castellanii str. Neff OX=1257118 GN=ACA1_205660 PE=3 SV=1	46.23	0	0	2	2	NF	90000
L8HJJ6	GO:0000287; GO:0004019; GO:0005525; GO:0005737; GO:0044208; GO:0046040	ACA1_175380	Adenylosuccinate synthetase OS=Acanthamoeba castellanii str. Neff OX=1257118 GN=ACA1_175380 PE=3 SV=1	44.82	0	0	9	9	NF	300000
L8HHR9	GO:0004364; GO:0006749	ACA1_174170	Glutathione Stransferase, C-terminal domain containing protein OS=Acanthamoeba castellanii str. Neff OX=1257118 GN=ACA1_174170 PE=4 SV=1	25.48	3	3	11	13	51000	1100000
Q5UQG6		MIMI_L494	Uncharacterized protein L494 OS=Acanthamoeba polyphaga mimivirus OX=212035 GN=MIMI_L494 PE=4 SV=1	31.6	0	0	4	4	NF	180000
L8GUU6	GO:0005471; GO:0005743; GO:0140021; GO:1990544	ACA1_128450	ADP/ATP translocase OS=Acanthamoeba castellanii str. Neff OX=1257118 GN=ACA1_128450 PE=3 SV=1	34	3	3	3	3	51000	69000
L8GW37	GO:0003735; GO:0006412; GO:0015934	ACA1_058860	Ribosomal protein L15, putative OS=Acanthamoeba castellanii str. Neff OX=1257118 GN=ACA1_058860 PE=3 SV=1	29.12	2	2	1	1	52000	4300
L8HLJ4	GO:0004181; GO:0005615; GO:0006508; GO:0008270	ACA1_290560	Carboxypeptidase A3, putative OS=Acanthamoeba castellanii str. Neff OX=1257118 GN=ACA1_290560 PE=3 SV=1	46.95	4	5	3	3	52000	88000
L8HDW9	GO:0005739; GO:0006633; GO:0016491	ACA1_070350	Oxidoreductase, zincbinding dehydrogenase, putative OS=Acanthamoeba castellanii str. Neff OX=1257118 GN=ACA1_070350 PE=4 SV=1	40.36	2	2	7	7	53000	300000
L8GW23	GO:0006511; GO:0016301; GO:0016567	ACA1_058710	Sphase kinase-associated protein, putative OS=Acanthamoeba castellanii str. Neff OX=1257118 GN=ACA1_058710 PE=3 SV=1	18.28	2	2	3	3	53000	1200000
L8HM44	GO:0046872	ACA1_326870	FYVE zinc finger domain/Ankyrin repeatcontaining protein OS=Acanthamoeba castellanii str. Neff OX=1257118 GN=ACA1_326870 PE=4 SV=1	50.32	3	3	9	9	53000	4600000
L8GFD4	GO:0008237	ACA1_144920	IgA Peptidase M64 protein OS=Acanthamoeba castellanii str. Neff OX=1257118 GN=ACA1_144920 PE=4 SV=1	69.88	1	1	0	0	56000	NF
L8GI43		ACA1_092840	Uncharacterized protein OS=Acanthamoeba castellanii str. Neff OX=1257118 GN=ACA1_092840 PE=4 SV=1	11.37	2	2	1	1	56000	44000
L8H8D3		ACA1_279750	WH1 domain containing protein OS=Acanthamoeba castellanii str. Neff OX=1257118 GN=ACA1_279750 PE=4 SV=1	110.18	1	1	0	0	57000	NF
Q5UP72		MIMI_R604	Uncharacterized protein R604 OS=Acanthamoeba polyphaga mimivirus OX=212035 GN=MIMI_R604 PE=4 SV=1	44.73	0	0	5	5	NF	320000
L8H6I9	GO:0005737; GO:0005886; GO:0008017; GO:0016050; GO:0030041; GO:0031982	ACA1_114450	SH3 domain containing protein OS=Acanthamoeba castellanii str. Neff OX=1257118 GN=ACA1_114450 PE=4 SV=1	56.89	2	2	2	2	57000	28000
L8GWR8	GO:0004818; GO:0005524; GO:0005829; GO:0006424; GO:0017102	ACA1_132360	Glutamate--tRNA ligase OS=Acanthamoeba castellanii str. Neff OX=1257118 GN=ACA1_132360 PE=3 SV=1	84.78	3	3	4	4	57000	92000
L8H4I5	GO:0005096; GO:0005643; GO:0005737; GO:0006913	ACA1_198490	RanBP1 domain containing protein OS=Acanthamoeba castellanii str. Neff OX=1257118 GN=ACA1_198490 PE=4 SV=1	22.21	1	1	2	2	57000	380000
L8HD26	GO:0005739; GO:0006552; GO:0008470; GO:0050660	ACA1_252460	Isovaleryl Coenzyme A dehydrogenase OS=Acanthamoeba castellanii str. Neff OX=1257118 GN=ACA1_252460 PE=3 SV=1	47.91	3	3	2	2	57000	81000
L8HC62	GO:0003746; GO:0003924; GO:0005525	ACA1_149530	Elongation factor Tu GTP binding domain containing protein OS=Acanthamoeba castellanii str. Neff OX=1257118 GN=ACA1_149530 PE=4 SV=1	93.54	0	0	4	4	NF	330000
L8GLF3	GO:0016620	ACA1_364310	Aldehyde dehydrogenase OS=Acanthamoeba castellanii str. Neff OX=1257118 GN=ACA1_364310 PE=3 SV=1	54.3	3	3	11	11	58000	400000
L8HBI5	GO:0004829; GO:0005524; GO:0005739; GO:0006435	ACA1_315800	Threonyl-tRNA synthetase OS=Acanthamoeba castellanii str. Neff OX=1257118 GN=ACA1_315800 PE=3 SV=1	81.16	3	3	15	15	58000	900000
L8HHL8	GO:0016616	ACA1_172870	Nadph-dependent carbonyl reductase family protein OS=Acanthamoeba castellanii str. Neff OX=1257118 GN=ACA1_172870 PE=3 SV=1	29.78	4	4	6	6	59000	220000
L8HHR8	GO:0003735; GO:0005739; GO:0005840; GO:0006412; GO:1990904	ACA1_143610	Ribosomal protein S17, putative OS=Acanthamoeba castellanii str. Neff OX=1257118 GN=ACA1_143610 PE=3 SV=1	22.81	4	4	10	10	59000	410000
L8HBL5	GO:0004372; GO:0005739; GO:0008168; GO:0019264; GO:0030170; GO:0032259; GO:0035999	ACA1_036340	Serine hydroxymethyltransferase OS=Acanthamoeba castellanii str. Neff OX=1257118 GN=ACA1_036340 PE=3 SV=1	53.68	3	3	2	2	60000	57000
L8GWD8	GO:0004177; GO:0005737; GO:0006508	ACA1_320550	Proline iminopeptidase OS=Acanthamoeba castellanii str. Neff OX=1257118 GN=ACA1_320550 PE=3 SV=1	37.04	2	2	3	3	60000	110000
Q5UPT9		MIMI_R255	Uncharacterized protein R255 OS=Acanthamoeba polyphaga mimivirus OX=212035 GN=MIMI_R255 PE=4 SV=1	35.94	0	0	8	8	NF	340000
L8HMP1	GO:0005774; GO:0043495; GO:0071562	ACA1_119230	Vacuolar protein 8 OS=Acanthamoeba castellanii str. Neff OX=1257118 GN=ACA1_119230 PE=3 SV=1	66.89	0	0	8	9	NF	350000
L8HH61	GO:0005634; GO:0005737; GO:0006511; GO:0010498; GO:0019773	ACA1_170940	Proteasome subunit alpha type OS=Acanthamoeba castellanii str. Neff OX=1257118 GN=ACA1_170940 PE=3 SV=1	27.51	2	2	2	2	60000	97000
L8GP96	GO:0005737; GO:0005884; GO:0032432; GO:0051015; GO:0051017; GO:0051639	ACA1_191880	Calponin domain containing protein OS=Acanthamoeba castellanii str. Neff OX=1257118 GN=ACA1_191880 PE=4 SV=1	91.82	0	0	4	4	NF	350000
L8GW45	GO:0003735; GO:0005840; GO:0006412; GO:0070181; GO:1990904	ACA1_061910	Ribosomal protein S18, putative OS=Acanthamoeba castellanii str. Neff OX=1257118 GN=ACA1_061910 PE=4 SV=1	52.15	3	3	11	11	60000	570000
L8HB67	GO:0009395; GO:0016788	ACA1_255760	Acid phosphatase PHOa, putative OS=Acanthamoeba castellanii str. Neff OX=1257118 GN=ACA1_255760 PE=4 SV=1	33.03	2	2	2	2	61000	99000
Q5UQU7		MIMI_R358	Uncharacterized protein R358 OS=Acanthamoeba polyphaga mimivirus OX=212035 GN=MIMI_R358 PE=4 SV=1	32.95	0	0	2	2	NF	110000
Q5UQE1	GO:0004066; GO:0005524; GO:0070981	MIMI_R475	Probable asparagine synthetase [glutamine-hydrolyzing] OS=Acanthamoeba polyphaga mimivirus OX=212035 GN=MIMI_R475 PE=3 SV=3	63.3	0	0	6	6	NF	360000
L8GSX2	GO:0004843; GO:0005737; GO:0006511; GO:0016579	ACA1_378160	Ubiquitin carboxyl-terminal hydrolase OS=Acanthamoeba castellanii str. Neff OX=1257118 GN=ACA1_378160 PE=3 SV=1	26.67	4	4	5	5	62000	91000
Q5UQD6		MIMI_R465	Uncharacterized protein R465 OS=Acanthamoeba polyphaga mimivirus OX=212035 GN=MIMI_R465 PE=4 SV=1	21.16	0	0	4	4	NF	360000
Q5UP50		MIMI_R588	Uncharacterized protein R588 OS=Acanthamoeba polyphaga mimivirus OX=212035 GN=MIMI_R588 PE=4 SV=1	44.55	0	0	4	4	NF	160000
L8GPZ7	GO:0004519; GO:0004527	ACA1_390420	Endonuclease/exonuclease/phosphatase family protein OS=Acanthamoeba castellanii str. Neff OX=1257118 GN=ACA1_390420 PE=4 SV=1	45.27	0	0	1	1	NF	12000
L8H9V1	GO:0005524; GO:0007035; GO:0033180; GO:0046034; GO:0046961	ACA1_022710	Vacuolar proton pump subunit B OS=Acanthamoeba castellanii str. Neff OX=1257118 GN=ACA1_022710 PE=3 SV=1	55.03	3	3	15	16	62000	740000
Q5UQ62	GO:0016757	MIMI_R655	Putative glycosyltransferase R655 OS=Acanthamoeba polyphaga mimivirus OX=212035 GN=MIMI_R655 PE=3 SV=1	37.52	0	0	6	6	NF	370000
L8GWH1	GO:0005634	ACA1_060880	Polyubiquitin, putative OS=Acanthamoeba castellanii str. Neff OX=1257118 GN=ACA1_060880 PE=4 SV=1	24.84	1	3	1	3	63000	150000
L8H9R8	GO:0004615; GO:0005829; GO:0006013; GO:0006487; GO:0009298; GO:0046872	ACA1_251350	Phosphomannomutase OS=Acanthamoeba castellanii str. Neff OX=1257118 GN=ACA1_251350 PE=3 SV=1	27.59	2	2	4	4	63000	210000
Q5UQL3	GO:0004550; GO:0005524; GO:0006183; GO:0006228; GO:0006241; GO:0046872	NDK	Nucleoside diphosphate kinase OS=Acanthamoeba polyphaga mimivirus OX=212035 GN=NDK PE=1 SV=1	15.74	0	0	4	5	NF	370000
Q5UR02	GO:0004104	MIMI_L906	Probable cholinesterase OS=Acanthamoeba polyphaga mimivirus OX=212035 GN=MIMI_L906 PE=3 SV=1	64.83	0	0	4	4	NF	210000
L8H4K6	GO:0030046; GO:0030863; GO:0051015; GO:0051764	ACA1_199300	TolAlike protein OS=Acanthamoeba castellanii str. Neff OX=1257118 GN=ACA1_199300 PE=4 SV=1	35.58	2	2	3	3	64000	280000
Q5UPZ0	GO:0000166; GO:0003911; GO:0006260; GO:0006281	MIMI_R303	DNA ligase OS=Acanthamoeba polyphaga mimivirus OX=212035 GN=MIMI_R303 PE=1 SV=1	72.04	0	0	9	9	NF	380000
L8HMU1	GO:0000146; GO:0005524; GO:0005737; GO:0007015; GO:0016020; GO:0016459; GO:0051015	ACA1_326740	Myosin2 heavy chain, non muscle, putative OS=Acanthamoeba castellanii str. Neff OX=1257118 GN=ACA1_326740 PE=3 SV=1	171.11	4	4	0	0	65000	NF
L8GGT0	GO:0005884; GO:0030427; GO:0030833; GO:0030864; GO:0051015	ACA1_136170	Cofilin/tropomyosin-type actin-binding protein OS=Acanthamoeba castellanii str. Neff OX=1257118 GN=ACA1_136170 PE=4 SV=1	37.79	2	2	0	0	66000	NF
L8HIH0	GO:0003676; GO:0003724; GO:0005524; GO:0016787	ACA1_110090	RNA helicase (Fragment) OS=Acanthamoeba castellanii str. Neff OX=1257118 GN=ACA1_110090 PE=3 SV=1	64.83	0	0	5	5	NF	390000
Q5UQ09	GO:0016757	MIMI_L193	Uncharacterized glycosyltransferase L193 OS=Acanthamoeba polyphaga mimivirus OX=212035 GN=MIMI_L193 PE=3 SV=1	70.73	0	0	4	4	NF	94000
Q5UQ59	GO:0004814; GO:0005524	RARS	Arginine--tRNA ligase OS=Acanthamoeba polyphaga mimivirus OX=212035 GN=RARS PE=3 SV=1	68.95	0	0	8	8	NF	310000
L8GSQ9	GO:0004252; GO:0005615; GO:0006508	ACA1_223330	Peptidase S8 and S53 subtilisin kexin sedolisin, putative OS=Acanthamoeba castellanii str. Neff OX=1257118 GN=ACA1_223330 PE=3 SV=1	44.33	1	1	2	2	66000	110000
L8GTE0	GO:0003743; GO:0005730; GO:0005737; GO:0042256; GO:0042273; GO:0043023	EIF6	Eukaryotic translation initiation factor 6 OS=Acanthamoeba castellanii str. Neff OX=1257118 GN=EIF6 PE=3 SV=1	26.51	2	2	4	4	66000	280000
L8H5F3	GO:0030046; GO:0030863; GO:0051015; GO:0051764	ACA1_199540	TolAlike protein OS=Acanthamoeba castellanii str. Neff OX=1257118 GN=ACA1_199540 PE=4 SV=1	37.89	2	2	3	3	67000	85000
L8GS87	GO:0004753; GO:0005737; GO:0019878	ACA1_223920	Saccharopine dehydrogenase (Nad+, l-lysine forming), putative OS=Acanthamoeba castellanii str. Neff OX=1257118 GN=ACA1_223920 PE=4 SV=1	20.4	1	1	1	1	68000	230000
L8H265	GO:0005770; GO:0005829; GO:0006886; GO:0030906; GO:0042147	ACA1_265400	Vacuolar protein sorting-associated protein 35 OS=Acanthamoeba castellanii str. Neff OX=1257118 GN=ACA1_265400 PE=3 SV=1	93.44	0	0	7	7	NF	320000
L8H7G3	GO:0000902; GO:0005737; GO:0008290; GO:0051015; GO:0051016	ACA1_284100	Uncharacterized protein OS=Acanthamoeba castellanii str. Neff OX=1257118 GN=ACA1_284100 PE=4 SV=1	6.24	2	2	3	3	68000	290000
L8GDX5	GO:0000139; GO:0005537; GO:0005789; GO:0005793; GO:0006888; GO:0016592; GO:0030134	ACA1_145760	Legumelike lectin family protein OS=Acanthamoeba castellanii str. Neff OX=1257118 GN=ACA1_145760 PE=4 SV=1	69.33	4	4	1	1	69000	32000
L8H6U2	GO:0005524; GO:0016887; GO:0051082; GO:0140662	ACA1_205910	Heat shock protein 90 alpha, putative OS=Acanthamoeba castellanii str. Neff OX=1257118 GN=ACA1_205910 PE=3 SV=1	82.59	0	0	1	1	NF	78000
Q5UQ54	GO:0005524; GO:0016887	MIMI_L712	Uncharacterized protein L712 OS=Acanthamoeba polyphaga mimivirus OX=212035 GN=MIMI_L712 PE=4 SV=1	61.62	0	0	6	6	NF	250000
L8GTM4		ACA1_146580	Thioredoxin-like_fold domain-containing protein OS=Acanthamoeba castellanii str. Neff OX=1257118 GN=ACA1_146580 PE=4 SV=1	22.46	0	0	2	2	NF	410000
L8GD80	GO:0004252; GO:0006508; GO:0008240; GO:0046872	ACA1_109090	Prokumamolisin, putative OS=Acanthamoeba castellanii str. Neff OX=1257118 GN=ACA1_109090 PE=4 SV=1	62.76	3	3	3	3	69000	140000
L8GR77	GO:0003755; GO:0005737; GO:0006457; GO:0016018	ACA1_276830	Peptidyl-prolyl cis-trans isomerase OS=Acanthamoeba castellanii str. Neff OX=1257118 GN=ACA1_276830 PE=3 SV=1	18.51	2	2	2	2	70000	110000
L8HJL6	GO:0004045	ACA1_171450	PeptidyltRNA hydrolase OS=Acanthamoeba castellanii str. Neff OX=1257118 GN=ACA1_171450 PE=4 SV=1	24.36	3	3	7	10	70000	310000
L8GKE8		ACA1_100080	NAD-dependent epimerase/dehydratase family protein OS=Acanthamoeba castellanii str. Neff OX=1257118 GN=ACA1_100080 PE=4 SV=1	40.48	5	5	10	10	70000	470000
L8H0X3	GO:0000462; GO:0000479; GO:0003924; GO:0005525; GO:0005730; GO:0030688; GO:0034511	ACA1_037110	Bms1-type G domain-containing protein OS=Acanthamoeba castellanii str. Neff OX=1257118 GN=ACA1_037110 PE=4 SV=1	95.97	4	5	0	0	71000	NF
Q5UPS5	GO:0006556; GO:0048269; GO:0048270	MIMI_L780	Uncharacterized protein L780 OS=Acanthamoeba polyphaga mimivirus OX=212035 GN=MIMI_L780 PE=1 SV=1	32.88	0	0	6	6	NF	280000
L8HG01	GO:0004298; GO:0005634; GO:0005737; GO:0010498; GO:0019774	ACA1_069610	Proteasome subunit beta OS=Acanthamoeba castellanii str. Neff OX=1257118 GN=ACA1_069610 PE=3 SV=1	23.28	2	2	2	2	73000	31000
L8H0I0	GO:0003723; GO:0005737	ACA1_234620	Polyadenylate-binding protein OS=Acanthamoeba castellanii str. Neff OX=1257118 GN=ACA1_234620 PE=3 SV=1	51.17	3	3	5	5	73000	260000
L8HDT0	GO:0000049; GO:0004831; GO:0005524; GO:0005634; GO:0005737; GO:0006437	ACA1_069770	Tyrosine--tRNA ligase OS=Acanthamoeba castellanii str. Neff OX=1257118 GN=ACA1_069770 PE=3 SV=1	63.2	4	4	11	11	73000	450000
L8GQZ7	GO:0005829	ACA1_328770	Aldo/keto reductase OS=Acanthamoeba castellanii str. Neff OX=1257118 GN=ACA1_328770 PE=4 SV=1	41.72	2	2	3	3	74000	130000
L8H9J9	GO:0003937; GO:0004643; GO:0005829; GO:0006189	ACA1_046470	Phosphoribosylaminoimidazolecarboxamide formyltransferase/IMP OS=Acanthamoeba castellanii str. Neff OX=1257118 GN=ACA1_046470 PE=3 SV=1	56.1	0	0	9	12	NF	450000
L8H0U7	GO:0005198; GO:0006886; GO:0006898; GO:0030130; GO:0030132; GO:0032051; GO:0071439	ACA1_167070	Clathrin heavy chain OS=Acanthamoeba castellanii str. Neff OX=1257118 GN=ACA1_167070 PE=3 SV=1	193.34	7	7	0	0	74000	NF
L8H505	GO:0004601; GO:0005737; GO:0042542; GO:0046872; GO:0050418; GO:0051536	ACA1_117330	Hydroxylamine reductase OS=Acanthamoeba castellanii str. Neff OX=1257118 GN=ACA1_117330 PE=3 SV=1	70.48	3	3	10	11	74000	420000
L8GJQ2	GO:0007015; GO:0051015	ACA1_238390	Coronin OS=Acanthamoeba castellanii str. Neff OX=1257118 GN=ACA1_238390 PE=3 SV=1	43.15	4	4	7	9	75000	360000
L8GRA3	GO:0004347; GO:0005829; GO:0006094; GO:0006096; GO:0048029; GO:0051156; GO:0097367	ACA1_066870	Glucose-6-phosphate isomerase OS=Acanthamoeba castellanii str. Neff OX=1257118 GN=ACA1_066870 PE=3 SV=1	63.32	4	4	8	8	76000	300000
L8HGD4	GO:0003938; GO:0006177; GO:0006183; GO:0046872	ACA1_376800	Inosine5'-monophosphate dehydrogenase OS=Acanthamoeba castellanii str. Neff OX=1257118 GN=ACA1_376800 PE=3 SV=1	59.13	5	6	5	5	77000	100000
L8GCR5	GO:0005737; GO:0019781; GO:0045116	ACA1_181250	NEDD8-activating enzyme E1 regulatory subunit OS=Acanthamoeba castellanii str. Neff OX=1257118 GN=ACA1_181250 PE=3 SV=1	58	3	3	8	8	77000	590000
L8GSF0	GO:0003723; GO:0004518; GO:0005634; GO:0005829; GO:0006402; GO:0031047; GO:0031332	ACA1_023820	Nuclease domain containing protein OS=Acanthamoeba castellanii str. Neff OX=1257118 GN=ACA1_023820 PE=4 SV=1	114.23	5	5	15	16	79000	470000
L8GHQ6	GO:0005524; GO:0005737; GO:0016567; GO:0016925; GO:0019948; GO:0031510	ACA1_261410	Ubiquitinlike modifier activating enzyme 1, putative OS=Acanthamoeba castellanii str. Neff OX=1257118 GN=ACA1_261410 PE=3 SV=1	117.01	4	4	16	17	79000	780000
L8H2Q1	GO:0003746; GO:0005634; GO:0005737	ACA1_268910	Elongation factor 1-gamma family protein OS=Acanthamoeba castellanii str. Neff OX=1257118 GN=ACA1_268910 PE=4 SV=1	46.36	5	5	14	15	79000	1300000
L8H3R9		ACA1_236340	Uncharacterized protein OS=Acanthamoeba castellanii str. Neff OX=1257118 GN=ACA1_236340 PE=4 SV=1	20.03	0	0	4	4	NF	330000
L8GY95	GO:0003725; GO:0004525; GO:0005634; GO:0006396; GO:0008270	ACA1_062570	Zinc finger, c2h2 type domain containing protein OS=Acanthamoeba castellanii str. Neff OX=1257118 GN=ACA1_062570 PE=4 SV=1	109.43	2	2	3	3	81000	77000
L8H841	GO:0000287; GO:0004019; GO:0005525; GO:0005737; GO:0044208; GO:0046040	ACA1_182320	Adenylosuccinate synthetase OS=Acanthamoeba castellanii str. Neff OX=1257118 GN=ACA1_182320 PE=3 SV=1	57.72	0	0	10	10	NF	430000
L8HGQ4	GO:0006909; GO:0015629	ACA1_074650	Actin-related protein 2 OS=Acanthamoeba castellanii str. Neff OX=1257118 GN=ACA1_074650 PE=3 SV=1	44.2	3	3	4	4	86000	280000
L8HHY0	GO:0000398; GO:0000974; GO:0005654; GO:0005737; GO:0006281; GO:0008270; GO:0061630; GO:0070534; GO:0071006	ACA1_289060	Pre-mRNA-processing factor 19 OS=Acanthamoeba castellanii str. Neff OX=1257118 GN=ACA1_289060 PE=3 SV=1	55.53	3	3	2	2	87000	67000
Q5UPI4		MIMI_L114	Uncharacterized protein L114 OS=Acanthamoeba polyphaga mimivirus OX=212035 GN=MIMI_L114 PE=3 SV=1	21.79	0	0	6	7	NF	260000
L8HJ75	GO:0005975; GO:0016740	ACA1_074160	Alpha amylase OS=Acanthamoeba castellanii str. Neff OX=1257118 GN=ACA1_074160 PE=4 SV=1	60.19	3	4	5	6	87000	320000
L8H2D5	GO:0006631; GO:0031956	ACA1_232650	AMPbinding enzyme domain containing protein OS=Acanthamoeba castellanii str. Neff OX=1257118 GN=ACA1_232650 PE=4 SV=1	49.15	3	3	4	4	89000	270000
L8H0T8	GO:0006508; GO:0008233	ACA1_036990	Peptidase M20, putative OS=Acanthamoeba castellanii str. Neff OX=1257118 GN=ACA1_036990 PE=4 SV=1	52.27	5	5	7	9	91000	410000
L8GG64		ACA1_273500	CBS domain containing protein OS=Acanthamoeba castellanii str. Neff OX=1257118 GN=ACA1_273500 PE=4 SV=1	21.21	3	4	7	7	91000	490000
L8GXW6	GO:0003785; GO:0005856; GO:0005938	ACA1_066130	Profilin OS=Acanthamoeba castellanii str. Neff OX=1257118 GN=ACA1_066130 PE=3 SV=1	13.05	2	2	2	2	92000	130000
L8H3N8	GO:0004784; GO:0046872	ACA1_265580	Superoxide dismutase OS=Acanthamoeba castellanii str. Neff OX=1257118 GN=ACA1_265580 PE=3 SV=1	25.02	3	3	3	3	92000	260000
Q5UQR1		MIMI_R321	Uncharacterized protein R321 OS=Acanthamoeba polyphaga mimivirus OX=212035 GN=MIMI_R321 PE=4 SV=1	24.14	0	0	6	7	NF	550000
L8GXR2	GO:0003988; GO:0005777; GO:0006635; GO:0010124	ACA1_066060	AcetylCoA acyltransferase, putative OS=Acanthamoeba castellanii str. Neff OX=1257118 GN=ACA1_066060 PE=3 SV=1	44.87	4	4	8	8	92000	1000000
L8H5G5	GO:0005634; GO:0005737; GO:0006511; GO:0010498; GO:0019773	ACA1_194920	20S proteasome alpha subunit F, putative OS=Acanthamoeba castellanii str. Neff OX=1257118 GN=ACA1_194920 PE=3 SV=1	27.64	4	4	4	4	93000	340000
L8H959	GO:0006511; GO:0016301; GO:0016567	ACA1_385430	S-phase kinase-associated protein 1A isoform b, putative OS=Acanthamoeba castellanii str. Neff OX=1257118 GN=ACA1_385430 PE=3 SV=1	20	1	1	1	1	94000	190000
L8HIW5	GO:0006520; GO:0008483; GO:0009058; GO:0030170	ACA1_296470	Aminotransferase, class I/II superfamily protein OS=Acanthamoeba castellanii str. Neff OX=1257118 GN=ACA1_296470 PE=4 SV=1	42.52	4	5	9	9	94000	620000
L8H455	GO:0005634; GO:0005737; GO:0005839; GO:0010498	ACA1_264010	Proteasome subunit beta OS=Acanthamoeba castellanii str. Neff OX=1257118 GN=ACA1_264010 PE=3 SV=1	23.02	4	4	4	4	95000	140000
Q5UQ67		MIMI_R506	Uncharacterized protein R506 OS=Acanthamoeba polyphaga mimivirus OX=212035 GN=MIMI_R506 PE=4 SV=1	36.62	0	0	1	1	NF	70000
L8HAK4	GO:0006631; GO:0016616; GO:0070403	ACA1_384840	3hydroxyacyl-CoA dehydrogenase OS=Acanthamoeba castellanii str. Neff OX=1257118 GN=ACA1_384840 PE=3 SV=1	34.9	4	5	7	7	98000	460000
L8GDU1	GO:0003824	ACA1_144890	Phosphoenolpyruvate phosphomutase OS=Acanthamoeba castellanii str. Neff OX=1257118 GN=ACA1_144890 PE=4 SV=1	14.74	2	2	8	8	98000	790000
L8GWD2		ACA1_352500	NDK domain-containing protein OS=Acanthamoeba castellanii str. Neff OX=1257118 GN=ACA1_352500 PE=4 SV=1	36.84	4	4	14	15	99000	2200000
Q5UQD9	GO:0000428; GO:0003899; GO:0006351; GO:0044423; GO:0046983	MIMI_R470	Putative DNA directed RNA polymerase subunit R470 OS=Acanthamoeba polyphaga mimivirus OX=212035 GN=MIMI_R470 PE=1 SV=1	41.6	0	0	4	4	NF	630000
L8GEJ6	GO:0016628	ACA1_387070	Ltb4dh protein OS=Acanthamoeba castellanii str. Neff OX=1257118 GN=ACA1_387070 PE=4 SV=1	38.66	5	5	6	7	100000	250000
Q5UPL2	GO:0016020; GO:0016614; GO:0033644; GO:0042802; GO:0044423; GO:0050660	MIMI_R135	Putative GMC-type oxidoreductase R135 OS=Acanthamoeba polyphaga mimivirus OX=212035 GN=MIMI_R135 PE=1 SV=1	76.9	0	0	2	2	NF	20000
L8GX27	GO:0004814; GO:0005524; GO:0005739; GO:0006420; GO:0032543	ACA1_062560	Arginine--tRNA ligase OS=Acanthamoeba castellanii str. Neff OX=1257118 GN=ACA1_062560 PE=3 SV=1	65.63	0	0	13	14	NF	650000
Q5UR50	GO:0044423	MIMI_L567	Uncharacterized protein L567 OS=Acanthamoeba polyphaga mimivirus OX=212035 GN=MIMI_L567 PE=1 SV=1	37.15	0	0	2	2	NF	82000
L8H8P6	GO:0003924; GO:0005525; GO:0007165; GO:0016020	ACA1_277750	Raslike protein 1, putative OS=Acanthamoeba castellanii str. Neff OX=1257118 GN=ACA1_277750 PE=4 SV=1	22.55	3	3	2	2	100000	100000
L8H1E5	GO:0008290; GO:0030036; GO:0030863; GO:0051015; GO:0051016	ACA1_265330	F-actin-capping protein subunit alpha OS=Acanthamoeba castellanii str. Neff OX=1257118 GN=ACA1_265330 PE=3 SV=1	30.7	5	5	7	8	100000	680000
Q5UQ70	GO:0005524; GO:0047507	MIMI_R512	Putative deoxynucleotide monophosphate kinase OS=Acanthamoeba polyphaga mimivirus OX=212035 GN=MIMI_R512 PE=3 SV=1	22.09	0	0	5	5	NF	680000
L8GV41	GO:0000287; GO:0004614; GO:0005829; GO:0005975	ACA1_042250	Phosphoglucomutase (alpha-D-glucose-1,6-bisphosphate-dependent) OS=Acanthamoeba castellanii str. Neff OX=1257118 GN=ACA1_042250 PE=3 SV=1	62.59	4	4	10	10	100000	750000
L8GWV6	GO:0005615; GO:0005737; GO:0006508; GO:0008270; GO:0016020; GO:0042277; GO:0043171; GO:0070006	ACA1_132890	APM1 (AMINOPEPTIDASE M1), putative OS=Acanthamoeba castellanii str. Neff OX=1257118 GN=ACA1_132890 PE=3 SV=1	67.31	2	2	5	5	100000	150000
L8GR38	GO:0004089; GO:0008270; GO:0015976	ACA1_164750	Carbonic anhydrase OS=Acanthamoeba castellanii str. Neff OX=1257118 GN=ACA1_164750 PE=3 SV=1	32	0	0	2	3	NF	170000
L8H443	GO:0003723; GO:0003735; GO:0005840; GO:0006412; GO:1990904	ACA1_263860	Ribosomal protein s5, nterminal subfamily protein OS=Acanthamoeba castellanii str. Neff OX=1257118 GN=ACA1_263860 PE=4 SV=1	47.99	3	3	9	9	100000	690000
L8HB93		ACA1_142080	C2 domain-containing protein OS=Acanthamoeba castellanii str. Neff OX=1257118 GN=ACA1_142080 PE=4 SV=1	14.93	1	1	1	1	110000	79000
L8GI71	GO:0004478; GO:0005524; GO:0006556; GO:0006730; GO:0046872	ACA1_091670	S-adenosylmethionine synthase OS=Acanthamoeba castellanii str. Neff OX=1257118 GN=ACA1_091670 PE=3 SV=1	42.5	0	0	8	9	NF	690000
L8GJC9	GO:0003676; GO:0003724; GO:0005524; GO:0016787	ACA1_349660	BAT1 protein OS=Acanthamoeba castellanii str. Neff OX=1257118 GN=ACA1_349660 PE=4 SV=1	51.66	0	0	12	12	NF	710000
L8GT08	GO:0003842; GO:0009898; GO:0010133	ACA1_224360	Multifunctional fusion protein OS=Acanthamoeba castellanii str. Neff OX=1257118 GN=ACA1_224360 PE=3 SV=1	62.87	4	4	4	4	110000	120000
L8GZ90	GO:0006897; GO:0008289; GO:0015629; GO:0022607; GO:0031097; GO:0043332; GO:0051666; GO:0097320; GO:1990528	ACA1_371680	BAR domain containing protein OS=Acanthamoeba castellanii str. Neff OX=1257118 GN=ACA1_371680 PE=4 SV=1	46.06	4	4	8	8	110000	340000
L8GPY9	GO:0003871; GO:0008270; GO:0009086; GO:0032259	ACA1_214640	5-methyltetrahydropteroyltriglutamate--homocysteine S-methyltransferase OS=Acanthamoeba castellanii str. Neff OX=1257118 GN=ACA1_214640 PE=3 SV=1	95.38	1	1	2	3	110000	290000
L8HJ93	GO:0003868; GO:0006559; GO:0006572; GO:0046872	ACA1_290240	4-hydroxyphenylpyruvate dioxygenase OS=Acanthamoeba castellanii str. Neff OX=1257118 GN=ACA1_290240 PE=3 SV=1	46.19	5	5	8	9	110000	530000
Q5UQ60		MIMI_L662	Uncharacterized protein L662 OS=Acanthamoeba polyphaga mimivirus OX=212035 GN=MIMI_L662 PE=4 SV=1	53.75	0	0	8	8	NF	770000
L8HMD9	GO:0000287; GO:0004775; GO:0005524; GO:0005739; GO:0006099; GO:0006104; GO:0042709	ACA1_296490	Succinate--CoA ligase [ADP-forming] subunit beta, mitochondrial OS=Acanthamoeba castellanii str. Neff OX=1257118 GN=ACA1_296490 PE=3 SV=1	50.14	6	6	12	13	110000	720000
L8HDS9	GO:0005634; GO:0005737; GO:0006511; GO:0010498; GO:0019773	ACA1_072980	Proteasome subunit alpha type OS=Acanthamoeba castellanii str. Neff OX=1257118 GN=ACA1_072980 PE=3 SV=1	27.93	3	3	2	2	120000	120000
L8GE90	GO:0004807; GO:0005829; GO:0006094; GO:0006096; GO:0019563; GO:0046166	ACA1_191150	Triosephosphate isomerase OS=Acanthamoeba castellanii str. Neff OX=1257118 GN=ACA1_191150 PE=3 SV=1	22.43	2	2	3	3	120000	310000
L8GDP8	GO:0003934; GO:0005525; GO:0005737; GO:0006729; GO:0008270; GO:0046654	ACA1_104230	GTP cyclohydrolase 1 (Fragment) OS=Acanthamoeba castellanii str. Neff OX=1257118 GN=ACA1_104230 PE=3 SV=1	14.46	1	3	1	2	120000	87000
L8H326		ACA1_323420	Uncharacterized protein OS=Acanthamoeba castellanii str. Neff OX=1257118 GN=ACA1_323420 PE=4 SV=1	22.14	2	2	4	4	120000	220000
Q5UQ24	GO:0004674; GO:0005524; GO:0050684; GO:0106310	MIMI_L205	Putative serine/threonine-protein kinase L205 OS=Acanthamoeba polyphaga mimivirus OX=212035 GN=MIMI_L205 PE=3 SV=1	63.43	0	0	9	10	NF	810000
L8H7J0	GO:0003676; GO:0003724; GO:0003743; GO:0005524; GO:0016787	ACA1_054340	Eukaryotic initiation factor 4A, putative OS=Acanthamoeba castellanii str. Neff OX=1257118 GN=ACA1_054340 PE=3 SV=1	46.35	5	5	2	2	120000	26000
L8GL00	GO:0002161; GO:0004823; GO:0005524; GO:0006429	ACA1_018140	Leucyl-tRNA synthetase OS=Acanthamoeba castellanii str. Neff OX=1257118 GN=ACA1_018140 PE=3 SV=1	123.98	0	0	4	5	NF	350000
L8H393	GO:0003779; GO:0003950; GO:0005634; GO:0005737; GO:0016779	ACA1_262210	Poly [ADP-ribose] polymerase OS=Acanthamoeba castellanii str. Neff OX=1257118 GN=ACA1_262210 PE=3 SV=1	228.19	1	1	1	1	120000	300000
Q5UPP7		MIMI_R760	Putative ankyrin repeat protein R760 OS=Acanthamoeba polyphaga mimivirus OX=212035 GN=MIMI_R760 PE=4 SV=1	57.42	0	0	10	11	NF	860000
Q5UQA9		MIMI_R220	Uncharacterized protein R220 OS=Acanthamoeba polyphaga mimivirus OX=212035 GN=MIMI_R220 PE=4 SV=1	39.41	0	0	5	5	NF	200000
L8H852	GO:0004612; GO:0005524; GO:0005829; GO:0006094; GO:0016301	ACA1_231010	Phosphoenolpyruvate carboxykinase (ATP) OS=Acanthamoeba castellanii str. Neff OX=1257118 GN=ACA1_231010 PE=3 SV=1	43.02	3	4	4	4	130000	310000
L8HGS9	GO:0005094; GO:0005829; GO:0007266; GO:0016020	ACA1_174240	Rho guanine dissociation factor isoform 2, putative OS=Acanthamoeba castellanii str. Neff OX=1257118 GN=ACA1_174240 PE=3 SV=1	22.7	4	4	11	17	130000	790000
L8H2F3	GO:0016491	ACA1_233000	Fatty acid betaoxidation-related protein OS=Acanthamoeba castellanii str. Neff OX=1257118 GN=ACA1_233000 PE=4 SV=1	29.79	3	4	10	10	130000	790000
Q5UR68		MIMI_R616	Uncharacterized protein R616 OS=Acanthamoeba polyphaga mimivirus OX=212035 GN=MIMI_R616 PE=4 SV=1	39.76	0	0	15	18	NF	900000
L8HCY5		ACA1_070000	Uncharacterized protein OS=Acanthamoeba castellanii str. Neff OX=1257118 GN=ACA1_070000 PE=4 SV=1	20.05	3	4	3	3	130000	140000
L8GM11		ACA1_076210	Uncharacterized protein OS=Acanthamoeba castellanii str. Neff OX=1257118 GN=ACA1_076210 PE=4 SV=1	50.61	2	2	11	14	130000	810000
L8GYC5	GO:0003723; GO:0003735; GO:0005737; GO:0006412; GO:0015935	ACA1_370280	Ribosomal protein S9, putative OS=Acanthamoeba castellanii str. Neff OX=1257118 GN=ACA1_370280 PE=3 SV=1	28.32	0	0	3	3	NF	540000
L8HGV0	GO:0005634; GO:0005737; GO:0006511; GO:0010498; GO:0019773	ACA1_174500	Proteasome subunit alpha type OS=Acanthamoeba castellanii str. Neff OX=1257118 GN=ACA1_174500 PE=3 SV=1	27.1	4	5	5	5	140000	320000
L8H7R1	GO:0000287; GO:0004743; GO:0005524; GO:0016301; GO:0030955	ACA1_284230	Pyruvate kinase OS=Acanthamoeba castellanii str. Neff OX=1257118 GN=ACA1_284230 PE=3 SV=1	56.8	3	3	7	8	150000	210000
L8GW03	GO:0008168; GO:0016491; GO:0032259	ACA1_382880	Methyltransferase OS=Acanthamoeba castellanii str. Neff OX=1257118 GN=ACA1_382880 PE=3 SV=1	33.11	7	9	6	8	150000	220000
L8HDT1	GO:0004372; GO:0005739; GO:0008168; GO:0019264; GO:0030170; GO:0032259; GO:0035999	ACA1_142370	Serine hydroxymethyltransferase OS=Acanthamoeba castellanii str. Neff OX=1257118 GN=ACA1_142370 PE=3 SV=1	50.32	4	4	10	12	150000	580000
L8HH66	GO:0005524; GO:0016887; GO:0033180; GO:0046034; GO:0046961	ACA1_171100	H(+)-transporting two-sector ATPase OS=Acanthamoeba castellanii str. Neff OX=1257118 GN=ACA1_171100 PE=3 SV=1	64.49	10	10	14	15	150000	760000
L8GS49	GO:0004252; GO:0005615; GO:0006508	ACA1_222700	Peptidase S8 and S53 subtilisin kexin sedolisin, putative OS=Acanthamoeba castellanii str. Neff OX=1257118 GN=ACA1_222700 PE=3 SV=1	43.94	2	2	2	2	160000	210000
L8H358	GO:0003983; GO:0006011	ACA1_036900	UTP--glucose-1-phosphate uridylyltransferase OS=Acanthamoeba castellanii str. Neff OX=1257118 GN=ACA1_036900 PE=3 SV=1	56.96	6	6	8	8	160000	320000
L8GNZ3		ACA1_325310	Uncharacterized protein OS=Acanthamoeba castellanii str. Neff OX=1257118 GN=ACA1_325310 PE=4 SV=1	38.55	5	6	8	9	160000	410000
L8HKA6	GO:0004069; GO:0005739; GO:0006520; GO:0009058; GO:0030170	ACA1_119240	Aspartate aminotransferase OS=Acanthamoeba castellanii str. Neff OX=1257118 GN=ACA1_119240 PE=3 SV=1	48.18	4	4	6	6	160000	1400000
Q5UQ49	GO:0005524; GO:0140662	HSP70	Heat shock 70 kDa protein homolog OS=Acanthamoeba polyphaga mimivirus OX=212035 GN=HSP70 PE=3 SV=1	70.47	1	1	38	51	160000	12000000
L8GES1	GO:0005634; GO:0005737; GO:0019773; GO:0043161	ACA1_389440	Proteasome subunit alpha type OS=Acanthamoeba castellanii str. Neff OX=1257118 GN=ACA1_389440 PE=3 SV=1	27.18	4	4	4	4	170000	170000
L8HL41	GO:0004802; GO:0005829; GO:0006098; GO:0046872	ACA1_287820	Transketolase OS=Acanthamoeba castellanii str. Neff OX=1257118 GN=ACA1_287820 PE=3 SV=1	76.48	0	0	14	15	NF	1000000
Q5UPK3		MIMI_R132	Uncharacterized protein R132 OS=Acanthamoeba polyphaga mimivirus OX=212035 GN=MIMI_R132 PE=4 SV=1	25.48	0	0	4	4	NF	300000
L8GF16	GO:0000054; GO:0003924; GO:0005525; GO:0005634; GO:0005737; GO:0006606	ACA1_260190	GTP-binding nuclear protein OS=Acanthamoeba castellanii str. Neff OX=1257118 GN=ACA1_260190 PE=3 SV=1	24.09	3	3	8	9	170000	280000
L8GM47	GO:0004416; GO:0046872	ACA1_366740	Hydroxyacylglutathione hydrolase OS=Acanthamoeba castellanii str. Neff OX=1257118 GN=ACA1_366740 PE=3 SV=1	25.6	7	7	7	7	170000	380000
L8HGK3	GO:0003844; GO:0004553; GO:0005737; GO:0005978; GO:0043169	ACA1_013390	1,4-alpha-glucan branching enzyme OS=Acanthamoeba castellanii str. Neff OX=1257118 GN=ACA1_013390 PE=3 SV=1	80.23	6	6	17	18	170000	1000000
L8GM55	GO:0003723; GO:0005634; GO:0006396; GO:1990904	ACA1_076860	RNA binding motif containing protein OS=Acanthamoeba castellanii str. Neff OX=1257118 GN=ACA1_076860 PE=4 SV=1	47.51	6	7	19	19	170000	1500000
Q5UQ35	GO:0004674; GO:0008270	MIMI_R811	Putative ariadne-like RING finger protein R811 OS=Acanthamoeba polyphaga mimivirus OX=212035 GN=MIMI_R811 PE=4 SV=1	112.18	0	0	16	17	NF	890000
L8GVG9	GO:0005524; GO:0051082; GO:0140662	ACA1_058850	Chaperone protein DnaK, putative OS=Acanthamoeba castellanii str. Neff OX=1257118 GN=ACA1_058850 PE=3 SV=1	72.65	9	9	23	26	170000	1800000
L8HLD9	GO:0003837; GO:0033396	ACA1_295740	Ureidopropionase, beta, putative OS=Acanthamoeba castellanii str. Neff OX=1257118 GN=ACA1_295740 PE=4 SV=1	41.37	5	6	4	4	180000	110000
L8GRX0	GO:0003723; GO:0003743; GO:0003746; GO:0043022; GO:0045901; GO:0045905	ACA1_023810	Eukaryotic translation initiation factor 5A OS=Acanthamoeba castellanii str. Neff OX=1257118 GN=ACA1_023810 PE=3 SV=1	16.68	5	7	4	7	180000	140000
Q5UNY8		MIMI_R736	Uncharacterized protein R736 OS=Acanthamoeba polyphaga mimivirus OX=212035 GN=MIMI_R736 PE=4 SV=1	33.38	0	0	10	10	NF	1100000
L8HJW1		ACA1_295820	PPR_long domain-containing protein OS=Acanthamoeba castellanii str. Neff OX=1257118 GN=ACA1_295820 PE=4 SV=1	41.8	6	7	9	10	180000	810000
L8GZF4	GO:0004069; GO:0005739; GO:0006520; GO:0009058; GO:0030170	ACA1_155560	Aspartate aminotransferase OS=Acanthamoeba castellanii str. Neff OX=1257118 GN=ACA1_155560 PE=3 SV=1	48.33	4	4	13	14	180000	1200000
L8HAL6	GO:0003723	ACA1_385390	Ubiquitinconjugating enzyme subfamily protein OS=Acanthamoeba castellanii str. Neff OX=1257118 GN=ACA1_385390 PE=4 SV=1	167.25	8	8	35	37	180000	4800000
L8HCV2	GO:0005884; GO:0030427; GO:0030833; GO:0030864; GO:0051015	ACA1_035360	Actin binding protein OS=Acanthamoeba castellanii str. Neff OX=1257118 GN=ACA1_035360 PE=4 SV=1	14.4	2	3	2	2	190000	200000
L8HDK5	GO:0006909; GO:0015629	ACA1_396540	Actinrelated protein 3, putative OS=Acanthamoeba castellanii str. Neff OX=1257118 GN=ACA1_396540 PE=3 SV=1	47.95	6	6	10	11	190000	490000
L8GPT9	GO:0003746; GO:0003924; GO:0005525; GO:0005739; GO:0070125	ACA1_051850	Translation elongation factor Tu, putative OS=Acanthamoeba castellanii str. Neff OX=1257118 GN=ACA1_051850 PE=3 SV=1	49.26	0	0	15	16	NF	1200000
L8GQE5	GO:0004550; GO:0005524; GO:0006183; GO:0006228; GO:0006241	ACA1_218640	Nucleoside diphosphate kinase OS=Acanthamoeba castellanii str. Neff OX=1257118 GN=ACA1_218640 PE=3 SV=1	25.42	2	2	5	5	190000	560000
L8GTG7	GO:0004069; GO:0005739; GO:0006520; GO:0009058; GO:0030170	ACA1_276210	Aspartate aminotransferase OS=Acanthamoeba castellanii str. Neff OX=1257118 GN=ACA1_276210 PE=3 SV=1	46.01	7	7	8	8	190000	780000
L8H2F2	GO:0030046; GO:0030863; GO:0051015; GO:0051764	ACA1_199310	Protein tolA, putative OS=Acanthamoeba castellanii str. Neff OX=1257118 GN=ACA1_199310 PE=4 SV=1	41.83	3	3	11	11	190000	980000
L8GMR7	GO:0005741; GO:0008308	ACA1_105930	Eukaryotic porin protein OS=Acanthamoeba castellanii str. Neff OX=1257118 GN=ACA1_105930 PE=4 SV=1	33.57	4	5	5	5	190000	150000
L8HCM5		ACA1_036420	Calponin domain containing protein OS=Acanthamoeba castellanii str. Neff OX=1257118 GN=ACA1_036420 PE=4 SV=1	67.08	8	8	11	11	190000	750000
L8HMC3	GO:0003779; GO:0005737; GO:0015629; GO:0030042	ACA1_296340	Actophorin, putative OS=Acanthamoeba castellanii str. Neff OX=1257118 GN=ACA1_296340 PE=3 SV=1	15.54	4	4	3	3	200000	240000
L8HBC4	GO:0010265	ACA1_141950	Cullinassociated and neddylation-dissociated 1, putative OS=Acanthamoeba castellanii str. Neff OX=1257118 GN=ACA1_141950 PE=3 SV=1	131.35	8	8	15	15	200000	1100000
L8H1F0	GO:0030046; GO:0030863; GO:0051015; GO:0051764	ACA1_265390	TolAlike protein OS=Acanthamoeba castellanii str. Neff OX=1257118 GN=ACA1_265390 PE=4 SV=1	35.74	3	3	6	6	210000	260000
L8HBA2	GO:0004047; GO:0005739; GO:0005960; GO:0006546; GO:0008483	ACA1_149940	Aminomethyltransferase OS=Acanthamoeba castellanii str. Neff OX=1257118 GN=ACA1_149940 PE=3 SV=1	44.77	7	7	10	10	220000	950000
L8GTS5	GO:0005524; GO:0005634; GO:0005829; GO:0140662	ACA1_320840	HSP91 (Heat shock protein 91), putative OS=Acanthamoeba castellanii str. Neff OX=1257118 GN=ACA1_320840 PE=4 SV=1	88.74	0	0	23	30	NF	1300000
L8GQP6	GO:0005737; GO:0016651; GO:0046872; GO:0051537	ACA1_219070	Nfrl, putative OS=Acanthamoeba castellanii str. Neff OX=1257118 GN=ACA1_219070 PE=4 SV=1	56.22	7	7	11	13	220000	990000
L8H076	GO:0004827; GO:0005524; GO:0005737; GO:0006433; GO:0017101	ACA1_066120	Prolyl-tRNA synthetase OS=Acanthamoeba castellanii str. Neff OX=1257118 GN=ACA1_066120 PE=3 SV=1	78.5	0	0	21	24	NF	1400000
Q5UQ16		MIMI_L201	Uncharacterized protein L201 OS=Acanthamoeba polyphaga mimivirus OX=212035 GN=MIMI_L201 PE=4 SV=1	38.03	0	0	13	14	NF	1300000
L8GHV5	GO:0004491; GO:0005739; GO:0006210; GO:0006574	ACA1_362550	Methylmalonate-semialdehyde dehydrogenase (CoA acylating) OS=Acanthamoeba castellanii str. Neff OX=1257118 GN=ACA1_362550 PE=4 SV=1	56.7	8	8	7	7	230000	310000
L8HMG4	GO:0003779; GO:0005737; GO:0007015; GO:0008179; GO:0019933	ACA1_296920	Adenylyl cyclase-associated protein OS=Acanthamoeba castellanii str. Neff OX=1257118 GN=ACA1_296920 PE=3 SV=1	51.53	5	5	8	8	230000	620000
L8GT97	GO:0004149; GO:0005739; GO:0006099; GO:0033512; GO:0045252	ACA1_320830	Dihydrolipoyllysine-residue succinyltransferase OS=Acanthamoeba castellanii str. Neff OX=1257118 GN=ACA1_320830 PE=3 SV=1	40.19	5	5	13	13	230000	1100000
L8GQ45	GO:0003755; GO:0005737; GO:0006457; GO:0016018	ACA1_215460	Peptidyl-prolyl cis-trans isomerase OS=Acanthamoeba castellanii str. Neff OX=1257118 GN=ACA1_215460 PE=3 SV=1	18.09	3	3	3	4	250000	300000
Q5UQE7		MIMI_L479	Uncharacterized protein L479 OS=Acanthamoeba polyphaga mimivirus OX=212035 GN=MIMI_L479 PE=4 SV=1	28.8	0	0	7	7	NF	1500000
L8GHE6	GO:0003735; GO:0005840; GO:0006412; GO:0008270; GO:1990904	ACA1_309510	40S ribosomal protein S27 OS=Acanthamoeba castellanii str. Neff OX=1257118 GN=ACA1_309510 PE=3 SV=1	10.5	1	1	0	0	250000	NF
L8GRV5		ACA1_130960	14_3_3 domain-containing protein OS=Acanthamoeba castellanii str. Neff OX=1257118 GN=ACA1_130960 PE=3 SV=1	28.96	0	0	3	4	NF	1500000
L8GTN6	GO:0004096; GO:0005739; GO:0005777; GO:0020037; GO:0042542; GO:0042744; GO:0046872	ACA1_031660	Catalase OS=Acanthamoeba castellanii str. Neff OX=1257118 GN=ACA1_031660 PE=3 SV=1	55.31	6	7	9	9	260000	280000
L8GVG0	GO:0030046; GO:0030863; GO:0051015; GO:0051764	ACA1_224400	TolAlike protein OS=Acanthamoeba castellanii str. Neff OX=1257118 GN=ACA1_224400 PE=4 SV=1	33.2	5	5	12	12	260000	950000
L8GMB2	GO:0003746; GO:0003924; GO:0005525; GO:0005829; GO:0043022; GO:1990904	ACA1_240830	Elongation factor Tu domain 2/elongation factor G Cterminus domain containing protein OS=Acanthamoeba castellanii str. Neff OX=1257118 GN=ACA1_240830 PE=4 SV=1	67.03	0	0	2	2	NF	1600000
L8H0N8		ACA1_151070	Actin subfamily protein OS=Acanthamoeba castellanii str. Neff OX=1257118 GN=ACA1_151070 PE=3 SV=1	31.09	1	2	1	2	260000	3600000
L8GNU3	GO:0004658; GO:0005739; GO:0016740	ACA1_022220	AcetylCoA carboxylase, carboxyltransferase component, putative OS=Acanthamoeba castellanii str. Neff OX=1257118 GN=ACA1_022220 PE=4 SV=1	54.65	8	8	12	12	270000	540000
L8GP85	GO:0004616; GO:0006098; GO:0019521; GO:0050661	ACA1_191560	6-phosphogluconate dehydrogenase, decarboxylating OS=Acanthamoeba castellanii str. Neff OX=1257118 GN=ACA1_191560 PE=3 SV=1	51.59	4	7	10	12	270000	1300000
L8H690	GO:0003994; GO:0005739; GO:0005829; GO:0006099; GO:0046872; GO:0051539	ACA1_053890	Aconitate hydratase, mitochondrial OS=Acanthamoeba castellanii str. Neff OX=1257118 GN=ACA1_053890 PE=3 SV=1	84.84	11	11	26	30	270000	2900000
L8H3T6	GO:0016491	ACA1_050180	Oxidoreductase, aldo/keto reductase, putative OS=Acanthamoeba castellanii str. Neff OX=1257118 GN=ACA1_050180 PE=4 SV=1	34.26	7	8	10	10	280000	770000
L8GH69	GO:0004563; GO:0005764; GO:0005975; GO:0016020; GO:0030203	ACA1_318090	Beta-N-acetylhexosaminidase (Fragment) OS=Acanthamoeba castellanii str. Neff OX=1257118 GN=ACA1_318090 PE=3 SV=1	39.77	4	4	6	6	280000	450000
L8GVA0	GO:0004766; GO:0005829; GO:0008295	ACA1_127890	Spermidine synthase OS=Acanthamoeba castellanii str. Neff OX=1257118 GN=ACA1_127890 PE=3 SV=1	31.91	3	3	3	3	290000	1100000
L8GFJ6		ACA1_273770	Uncharacterized protein OS=Acanthamoeba castellanii str. Neff OX=1257118 GN=ACA1_273770 PE=4 SV=1	38.99	4	5	8	10	290000	1300000
Q5UNY4		MIMI_L728	Uncharacterized protein L728 OS=Acanthamoeba polyphaga mimivirus OX=212035 GN=MIMI_L728 PE=4 SV=1	64.71	0	0	15	16	NF	1300000
L8GWZ2	GO:0005200; GO:0005737; GO:0005885; GO:0030041; GO:0034314; GO:0051015	ACA1_066000	Arp2/3 complex 34 kDa subunit OS=Acanthamoeba castellanii str. Neff OX=1257118 GN=ACA1_066000 PE=3 SV=1	33.33	7	7	7	7	300000	370000
Q5UR43		MIMI_R562	Uncharacterized protein R562 OS=Acanthamoeba polyphaga mimivirus OX=212035 GN=MIMI_R562 PE=4 SV=1	37.54	0	0	14	14	NF	1700000
L8GTS0		ACA1_203710	Uncharacterized protein OS=Acanthamoeba castellanii str. Neff OX=1257118 GN=ACA1_203710 PE=4 SV=1	21.99	5	5	3	3	300000	200000
L8GNZ7	GO:0004658; GO:0005524; GO:0005759; GO:0016042; GO:0046872	ACA1_022330	Propanoyl-CoA:carbon dioxide ligase subunit alpha OS=Acanthamoeba castellanii str. Neff OX=1257118 GN=ACA1_022330 PE=4 SV=1	79.03	10	10	13	13	300000	500000
L8GG17	GO:0005634; GO:0005737; GO:0006511; GO:0010498; GO:0019773	ACA1_260270	Proteasome subunit alpha type OS=Acanthamoeba castellanii str. Neff OX=1257118 GN=ACA1_260270 PE=3 SV=1	27.03	6	6	5	6	310000	220000
L8HD98	GO:0000028; GO:0003723; GO:0003735; GO:0006412; GO:0022627	ACA1_067910	Ribosomal protein S19, putative (Fragment) OS=Acanthamoeba castellanii str. Neff OX=1257118 GN=ACA1_067910 PE=3 SV=1	12.54	2	4	2	3	310000	39000
L8GT26	GO:0005615; GO:0005737; GO:0006508; GO:0008270; GO:0016020; GO:0042277; GO:0043171; GO:0070006	ACA1_220200	Aminopeptidase OS=Acanthamoeba castellanii str. Neff OX=1257118 GN=ACA1_220200 PE=3 SV=1	93.87	11	11	28	31	310000	2200000
L8HA89	GO:0004161; GO:0004337; GO:0005737; GO:0045337	ACA1_182950	Farnesyl pyrophosphate synthetase OS=Acanthamoeba castellanii str. Neff OX=1257118 GN=ACA1_182950 PE=3 SV=1	35.46	7	7	5	5	320000	510000
L8HDJ2	GO:0004819; GO:0005524; GO:0005829; GO:0006425	ACA1_396190	Glutamine--tRNA ligase OS=Acanthamoeba castellanii str. Neff OX=1257118 GN=ACA1_396190 PE=3 SV=1	89.53	0	0	13	13	NF	1900000
L8GDY0	GO:0005524; GO:0005737; GO:0016567; GO:0016925; GO:0019948; GO:0031510	ACA1_145820	Ubiquitinactivating enzyme E1 1, putative OS=Acanthamoeba castellanii str. Neff OX=1257118 GN=ACA1_145820 PE=3 SV=1	117.37	0	0	8	9	NF	240000
L8HAK1	GO:0005509; GO:0005788; GO:0005789; GO:0006457; GO:0030246; GO:0036503; GO:0051082	ACA1_142350	Calreticulin OS=Acanthamoeba castellanii str. Neff OX=1257118 GN=ACA1_142350 PE=3 SV=1	46.78	4	5	9	10	330000	730000
L8H7T2	GO:0003860; GO:0005739; GO:0006574; GO:0016853	ACA1_182030	EnoylCoA hydratase/isomerase family domain containing protein OS=Acanthamoeba castellanii str. Neff OX=1257118 GN=ACA1_182030 PE=4 SV=1	136.45	11	13	30	33	330000	1400000
Q5UP76		MIMI_L611	Uncharacterized protein L611 OS=Acanthamoeba polyphaga mimivirus OX=212035 GN=MIMI_L611 PE=4 SV=1	107.75	0	0	24	25	NF	1800000
L8GDC4	GO:0004784; GO:0005507	ACA1_048530	Superoxide dismutase [Cu-Zn] OS=Acanthamoeba castellanii str. Neff OX=1257118 GN=ACA1_048530 PE=3 SV=1	16.31	5	6	7	7	340000	590000
L8GF83	GO:0005829; GO:0006979; GO:0008379; GO:0033554; GO:0042744; GO:0045454	ACA1_259510	Peroxiredoxin 2, putative OS=Acanthamoeba castellanii str. Neff OX=1257118 GN=ACA1_259510 PE=3 SV=1	22.11	5	5	7	7	350000	690000
L8HM01	GO:0030046; GO:0030863; GO:0051015; GO:0051764	ACA1_084900	Uncharacterized protein OS=Acanthamoeba castellanii str. Neff OX=1257118 GN=ACA1_084900 PE=4 SV=1	57.49	4	4	6	7	350000	890000
L8GF41		ACA1_258330	14_3_3 domain-containing protein OS=Acanthamoeba castellanii str. Neff OX=1257118 GN=ACA1_258330 PE=3 SV=1	29.42	4	4	12	13	350000	1400000
L8GPX5	GO:0003735; GO:0005763; GO:0032543	ACA1_214330	MRP-S28 domain-containing protein OS=Acanthamoeba castellanii str. Neff OX=1257118 GN=ACA1_214330 PE=4 SV=1	75.85	11	11	26	26	370000	2100000
L8HKF5	GO:0030046; GO:0030863; GO:0051015; GO:0051764	ACA1_085610	Uncharacterized protein (Fragment) OS=Acanthamoeba castellanii str. Neff OX=1257118 GN=ACA1_085610 PE=4 SV=1	25.9	4	5	4	4	420000	700000
L8HEC6	GO:0004177; GO:0004252; GO:0005829; GO:0006508; GO:0008240	ACA1_149240	Tripeptidyl-peptidase II OS=Acanthamoeba castellanii str. Neff OX=1257118 GN=ACA1_149240 PE=4 SV=1	137.56	11	12	8	9	430000	160000
L8GG83	GO:0045259; GO:0046933	ACA1_314000	ATP synthase F1, gamma subunit OS=Acanthamoeba castellanii str. Neff OX=1257118 GN=ACA1_314000 PE=3 SV=1	33.24	5	6	6	6	430000	560000
L8HI41	GO:0004364; GO:0005737	ACA1_290130	Glutathione Stransferase domain containing protein OS=Acanthamoeba castellanii str. Neff OX=1257118 GN=ACA1_290130 PE=4 SV=1	37.63	5	5	9	9	440000	540000
L8HCL5	GO:0008270	ACA1_068730	Ubiquitinfusion protein OS=Acanthamoeba castellanii str. Neff OX=1257118 GN=ACA1_068730 PE=4 SV=1	15.94	3	3	3	3	450000	730000
Q5UNV6	GO:0008475	MIMI_R699	Uncharacterized protein R699 OS=Acanthamoeba polyphaga mimivirus OX=212035 GN=MIMI_R699 PE=4 SV=1	53.05	0	0	22	22	NF	2700000
L8GN92	GO:0004613; GO:0005525; GO:0005829; GO:0006094; GO:0006107; GO:0016301; GO:0019543; GO:0030145; GO:0033993; GO:0042594; GO:0046327; GO:0071333	ACA1_191500	Phosphoenolpyruvate carboxykinase (GTP) OS=Acanthamoeba castellanii str. Neff OX=1257118 GN=ACA1_191500 PE=3 SV=1	67.96	8	8	19	20	460000	1400000
L8H436	GO:0004801; GO:0005737; GO:0005975; GO:0009052	ACA1_263160	Transaldolase OS=Acanthamoeba castellanii str. Neff OX=1257118 GN=ACA1_263160 PE=3 SV=1	35.25	10	10	17	21	470000	2000000
L8H2W3	GO:0003756; GO:0005783; GO:0006457	ACA1_040460	Protein disulfideisomerase, putative OS=Acanthamoeba castellanii str. Neff OX=1257118 GN=ACA1_040460 PE=3 SV=1	38.83	10	10	13	13	480000	1100000
L8GQP0	GO:0006099; GO:0006108; GO:0030060	ACA1_220710	Malate dehydrogenase OS=Acanthamoeba castellanii str. Neff OX=1257118 GN=ACA1_220710 PE=3 SV=1	33.22	8	9	13	14	480000	1500000
L8GXB4	GO:0005093; GO:0005737; GO:0007264; GO:0015031; GO:0016192	ACA1_058790	Rab GDP dissociation inhibitor OS=Acanthamoeba castellanii str. Neff OX=1257118 GN=ACA1_058790 PE=3 SV=1	45.96	12	13	17	19	480000	1700000
L8HET7	GO:0005737; GO:0008154; GO:0015629; GO:0051015	ACA1_144200	PH domain containing protein OS=Acanthamoeba castellanii str. Neff OX=1257118 GN=ACA1_144200 PE=4 SV=1	52.59	9	10	7	7	510000	290000
L8GFZ9	GO:0005737; GO:0007015; GO:0051015	ACA1_260020	Coronin OS=Acanthamoeba castellanii str. Neff OX=1257118 GN=ACA1_260020 PE=3 SV=1	50.09	9	10	20	22	520000	3400000
L8HBQ3	GO:0003723; GO:0003735; GO:0006412; GO:0015935	ACA1_034550	Ribosomal protein S10p/S20e, putative OS=Acanthamoeba castellanii str. Neff OX=1257118 GN=ACA1_034550 PE=3 SV=1	13.78	5	6	2	2	530000	1100000
L8GJ88	GO:0008270; GO:0016491	ACA1_097820	Zincbinding alcohol dehydrogenase family protein OS=Acanthamoeba castellanii str. Neff OX=1257118 GN=ACA1_097820 PE=4 SV=1	37.74	5	5	11	11	540000	3300000
L8HEL3	GO:0030046; GO:0030863; GO:0051015; GO:0051764	ACA1_143290	F_actin_bund_C domain-containing protein OS=Acanthamoeba castellanii str. Neff OX=1257118 GN=ACA1_143290 PE=4 SV=1	44.42	6	7	10	10	580000	930000
L8GLG4	GO:0003735; GO:0006412; GO:0022627	ACA1_364420	40S ribosomal protein S30 OS=Acanthamoeba castellanii str. Neff OX=1257118 GN=ACA1_364420 PE=3 SV=1	7.63	4	5	1	1	580000	230000
L8H0Y0	GO:0030042; GO:0030864; GO:0051015	ACA1_301260	WD repeatcontaining protein 1, putative OS=Acanthamoeba castellanii str. Neff OX=1257118 GN=ACA1_301260 PE=4 SV=1	51.25	8	10	12	13	600000	1500000
L8GYR9	GO:0002181; GO:0003735; GO:0008270; GO:0019843; GO:0022627	ACA1_064650	Ribosomal S29 subunit OS=Acanthamoeba castellanii str. Neff OX=1257118 GN=ACA1_064650 PE=3 SV=1	12.09	2	2	2	2	610000	360000
L8GRU1		ACA1_328780	Actin subfamily protein OS=Acanthamoeba castellanii str. Neff OX=1257118 GN=ACA1_328780 PE=3 SV=1	32.36	5	5	9	16	640000	16000000
Q5UPU8	GO:0044423	MIMI_L274	Uncharacterized protein L274 OS=Acanthamoeba polyphaga mimivirus OX=212035 GN=MIMI_L274 PE=1 SV=1	23.49	0	0	4	4	NF	460000
L8GN61	GO:0003735; GO:0005840; GO:0006412; GO:1990904	ACA1_131810	40S ribosomal protein S21 OS=Acanthamoeba castellanii str. Neff OX=1257118 GN=ACA1_131810 PE=3 SV=1	8.62	3	5	2	3	660000	91000
L8HCS6	GO:0003735; GO:0005840; GO:0006412; GO:1990904	ACA1_069330	40S ribosomal protein S24 OS=Acanthamoeba castellanii str. Neff OX=1257118 GN=ACA1_069330 PE=3 SV=1	14.94	2	3	4	4	660000	220000
Q5UQC3	GO:0005506; GO:0008475; GO:0031418; GO:0050211	MIMI_L230	Procollagen lysyl hydroxylase and glycosyltransferase OS=Acanthamoeba polyphaga mimivirus OX=212035 GN=MIMI_L230 PE=1 SV=1	103.44	0	0	16	16	NF	1200000
L8GTE1	GO:0000287; GO:0004450; GO:0005739; GO:0006099; GO:0006102; GO:0006739; GO:0051287	ACA1_188050	Isocitrate dehydrogenase [NADP] OS=Acanthamoeba castellanii str. Neff OX=1257118 GN=ACA1_188050 PE=3 SV=1	45.88	15	16	22	27	690000	3300000
L8H3N1	GO:0030036; GO:0043232; GO:0051015	ACA1_133600	Gelation factor, putative OS=Acanthamoeba castellanii str. Neff OX=1257118 GN=ACA1_133600 PE=4 SV=1	80.11	14	14	19	24	700000	1700000
L8H3X8		ACA1_116870	Actin OS=Acanthamoeba castellanii str. Neff OX=1257118 GN=ACA1_116870 PE=3 SV=1	41.71	1	1	1	2	700000	10000000
L8GG08	GO:0030046; GO:0030863; GO:0051015; GO:0051764	ACA1_260120	Actin bundling protein OS=Acanthamoeba castellanii str. Neff OX=1257118 GN=ACA1_260120 PE=4 SV=1	31.03	5	5	5	5	720000	1300000
L8H831	GO:0004618; GO:0005516; GO:0005524; GO:0005829; GO:0006094; GO:0006096; GO:0043531	ACA1_053240	Phosphoglycerate kinase OS=Acanthamoeba castellanii str. Neff OX=1257118 GN=ACA1_053240 PE=3 SV=1	44.95	11	11	11	11	760000	2000000
L8GY60		ACA1_208120	Uncharacterized protein OS=Acanthamoeba castellanii str. Neff OX=1257118 GN=ACA1_208120 PE=4 SV=1	36	8	9	2	2	830000	45000
L8GYS2		ACA1_059980	von Willebrand factor type A domain containing protein OS=Acanthamoeba castellanii str. Neff OX=1257118 GN=ACA1_059980 PE=4 SV=1	95.81	0	0	2	28	NF	4700000
Q5UR40	GO:0003677	MIMI_R559	Uncharacterized HTH-type transcriptional regulator R559 OS=Acanthamoeba polyphaga mimivirus OX=212035 GN=MIMI_R559 PE=4 SV=1	26.33	0	0	17	18	NF	2800000
L8GQA5	GO:0000287; GO:0004427; GO:0005737; GO:0006796	ACA1_215010	Inorganic diphosphatase OS=Acanthamoeba castellanii str. Neff OX=1257118 GN=ACA1_215010 PE=3 SV=1	27.27	11	13	12	14	830000	2000000
L8H0W1	GO:0004356	ACA1_037010	Lglutamine synthetase OS=Acanthamoeba castellanii str. Neff OX=1257118 GN=ACA1_037010 PE=4 SV=1	34.74	9	11	10	10	870000	1500000
L8GH71	GO:0003756; GO:0005788; GO:0006457; GO:0034976	ACA1_374090	Protein disulfide-isomerase OS=Acanthamoeba castellanii str. Neff OX=1257118 GN=ACA1_374090 PE=3 SV=1	52.89	8	9	17	19	880000	2100000
L8HET6	GO:0004148; GO:0005739; GO:0006103; GO:0045252; GO:0050660	ACA1_068670	Dihydrolipoyl dehydrogenase OS=Acanthamoeba castellanii str. Neff OX=1257118 GN=ACA1_068670 PE=3 SV=1	53.78	11	13	14	14	910000	1200000
L8GGM6		ACA1_077640	Uncharacterized protein (Fragment) OS=Acanthamoeba castellanii str. Neff OX=1257118 GN=ACA1_077640 PE=4 SV=1	40.02	1	1	0	0	950000	NF
Q5UQ68		MIMI_R505	Uncharacterized protein R505 OS=Acanthamoeba polyphaga mimivirus OX=212035 GN=MIMI_R505 PE=4 SV=1	46	0	0	19	27	NF	5800000
L8HAH1	GO:0004108; GO:0005759; GO:0005975; GO:0006099; GO:0006101	ACA1_183620	Citrate synthase OS=Acanthamoeba castellanii str. Neff OX=1257118 GN=ACA1_183620 PE=3 SV=1	55	9	10	16	17	970000	3000000
L8H109	GO:0003735; GO:0006412; GO:0015935	ACA1_232480	Ribosomal protein S23 (S12), putative (Fragment) OS=Acanthamoeba castellanii str. Neff OX=1257118 GN=ACA1_232480 PE=3 SV=1	15.81	3	3	4	4	990000	480000
L8HL46	GO:0003735; GO:0006412; GO:0022627	ACA1_292890	Ribosomal protein S17, putative OS=Acanthamoeba castellanii str. Neff OX=1257118 GN=ACA1_292890 PE=3 SV=1	18.29	2	2	3	3	1000000	820000
L8GZB8	GO:0004753; GO:0005737; GO:0019878	ACA1_310610	Saccharopine dehydrogenase OS=Acanthamoeba castellanii str. Neff OX=1257118 GN=ACA1_310610 PE=4 SV=1	50.19	11	12	19	21	1100000	2800000
L8HC77	GO:0003723; GO:0003735; GO:0006412; GO:0015935	ACA1_149890	Ribosomal protein S7p/S5e, putative OS=Acanthamoeba castellanii str. Neff OX=1257118 GN=ACA1_149890 PE=3 SV=1	22.21	6	10	5	6	1100000	420000
L8GRZ9	GO:0000015; GO:0000287; GO:0004634; GO:0006096	ACA1_275720	Phosphopyruvate hydratase OS=Acanthamoeba castellanii str. Neff OX=1257118 GN=ACA1_275720 PE=3 SV=1	46.56	15	16	23	25	1100000	4400000
L8GR00	GO:0006909; GO:0015629	ACA1_328920	Actin, putative OS=Acanthamoeba castellanii str. Neff OX=1257118 GN=ACA1_328920 PE=3 SV=1	15.97	2	2	10	18	1100000	44000000
L8GM39	GO:0004177; GO:0005737; GO:0006508; GO:0008237; GO:0008270	ACA1_366690	Aspartyl aminopeptidase OS=Acanthamoeba castellanii str. Neff OX=1257118 GN=ACA1_366690 PE=3 SV=1	40.77	2	2	3	3	1200000	70000
L8HKY5	GO:0003735; GO:0005840; GO:0006412; GO:1990904	ACA1_291360	Ribosomal protein S11, putative OS=Acanthamoeba castellanii str. Neff OX=1257118 GN=ACA1_291360 PE=3 SV=1	8.21	6	6	9	9	1300000	860000
L8GW30	GO:0003729; GO:0003735; GO:0006412; GO:0022627	ACA1_061750	40S ribosomal protein S26 OS=Acanthamoeba castellanii str. Neff OX=1257118 GN=ACA1_061750 PE=3 SV=1	14.62	3	6	3	3	1400000	280000
L8GQN4	GO:0005634; GO:0005737	ACA1_019760	Major vault protein OS=Acanthamoeba castellanii str. Neff OX=1257118 GN=ACA1_019760 PE=4 SV=1	8.16	2	2	5	7	1400000	2300000
L8H0Z8	GO:0006520; GO:0008615; GO:0016843; GO:0042823	ACA1_232380	Thiazole biosynthesis protein ThiG, putative OS=Acanthamoeba castellanii str. Neff OX=1257118 GN=ACA1_232380 PE=3 SV=1	29.85	16	18	14	16	1500000	1500000
L8H280	GO:0004356; GO:0006542	ACA1_037020	Glutamine synthetase OS=Acanthamoeba castellanii str. Neff OX=1257118 GN=ACA1_037020 PE=3 SV=1	51.84	17	17	16	17	1600000	2300000
L8GYZ0	GO:0003735; GO:0005840; GO:0006412; GO:1990904	ACA1_065720	Ribosomal protein S8, putative OS=Acanthamoeba castellanii str. Neff OX=1257118 GN=ACA1_065720 PE=3 SV=1	14.77	6	6	4	4	1600000	820000
L8GSY8	GO:0000902; GO:0016477; GO:0030031; GO:0030866; GO:0031209	ACA1_203630	Uncharacterized protein OS=Acanthamoeba castellanii str. Neff OX=1257118 GN=ACA1_203630 PE=4 SV=1	131.88	1	1	0	0	1700000	NF
L8GT20	GO:0003746; GO:0003924; GO:0005525; GO:0005829; GO:0043022; GO:1990904	ACA1_220140	Eukaryotic translation elongation factor 2, putative OS=Acanthamoeba castellanii str. Neff OX=1257118 GN=ACA1_220140 PE=3 SV=1	93.28	19	22	31	40	1700000	6900000
L8GR48		ACA1_321030	Uncharacterized protein OS=Acanthamoeba castellanii str. Neff OX=1257118 GN=ACA1_321030 PE=4 SV=1	56.11	20	21	19	21	1700000	1100000
L8GNK5	GO:0006909; GO:0015629	ACA1_066760	Actin1 OS=Acanthamoeba castellanii str. Neff OX=1257118 GN=ACA1_066760 PE=3 SV=1	41.65	2	4	2	6	1800000	19000000
L8H900	GO:0004674; GO:0004713; GO:0005524	ACA1_325610	Non-specific serine/threonine protein kinase OS=Acanthamoeba castellanii str. Neff OX=1257118 GN=ACA1_325610 PE=3 SV=1	129.23	1	1	0	0	1900000	NF
L8GJG4	GO:0005737; GO:0005884; GO:0032432; GO:0051015; GO:0051017; GO:0051639	ACA1_095080	Plastin 3 (T isoform), putative OS=Acanthamoeba castellanii str. Neff OX=1257118 GN=ACA1_095080 PE=4 SV=1	57.5	11	11	15	17	1900000	2500000
L8HEU0	GO:0003735; GO:0006364; GO:0006412; GO:0022627; GO:0030686; GO:0032040; GO:0042274	ACA1_036040	40S ribosomal protein S7 OS=Acanthamoeba castellanii str. Neff OX=1257118 GN=ACA1_036040 PE=3 SV=1	21.92	7	8	9	10	1900000	690000
L8GG56	GO:0005524; GO:0140662	ACA1_387860	High molecular weight heat shock protein OS=Acanthamoeba castellanii str. Neff OX=1257118 GN=ACA1_387860 PE=3 SV=1	72.24	16	16	30	36	1900000	8800000
L8HF06	GO:0005840; GO:1990904	ACA1_069370	40S ribosomal protein S25 OS=Acanthamoeba castellanii str. Neff OX=1257118 GN=ACA1_069370 PE=3 SV=1	15.97	5	5	6	6	2000000	1200000
L8H0P3	GO:0003735; GO:0005840; GO:0006412; GO:1990904	ACA1_151230	40S ribosomal protein S12 OS=Acanthamoeba castellanii str. Neff OX=1257118 GN=ACA1_151230 PE=3 SV=1	16.6	2	2	2	2	2200000	570000
L8HFT9	GO:0006108; GO:0016615; GO:0016616	ACA1_152960	Malate dehydrogenase OS=Acanthamoeba castellanii str. Neff OX=1257118 GN=ACA1_152960 PE=3 SV=1	45.06	15	17	21	22	2200000	2900000
L8H373		ACA1_198710	14_3_3 domain-containing protein OS=Acanthamoeba castellanii str. Neff OX=1257118 GN=ACA1_198710 PE=3 SV=1	36.27	12	21	21	34	2300000	15000000
L8HKD4	GO:0030046; GO:0030863; GO:0051015; GO:0051764	ACA1_084830	Uncharacterized protein OS=Acanthamoeba castellanii str. Neff OX=1257118 GN=ACA1_084830 PE=4 SV=1	64.52	28	29	40	44	2400000	6200000
L8HA34	GO:0003735; GO:0005829; GO:0005840; GO:0006412; GO:1990904	ACA1_181970	Ribosomal protein S17, putative OS=Acanthamoeba castellanii str. Neff OX=1257118 GN=ACA1_181970 PE=3 SV=1	19.09	7	7	6	7	2500000	1400000
L8GUV2	GO:0005524; GO:0042026; GO:0140662	ACA1_128510	Chaperonin GroL, putative OS=Acanthamoeba castellanii str. Neff OX=1257118 GN=ACA1_128510 PE=3 SV=1	60.81	22	24	28	29	2600000	3700000
L8HHU3	GO:0003735; GO:0005730; GO:0006412; GO:0022627; GO:0070181	ACA1_174430	Ribosomal protein S15, putative OS=Acanthamoeba castellanii str. Neff OX=1257118 GN=ACA1_174430 PE=3 SV=1	16.93	7	7	7	7	3000000	1300000
L8GFS4	GO:0003723; GO:0003735; GO:0006412; GO:0022627	ACA1_048210	Ribosomal protein S5, putative OS=Acanthamoeba castellanii str. Neff OX=1257118 GN=ACA1_048210 PE=3 SV=1	27.11	10	10	9	9	3100000	1500000
L8HAU5	GO:0003723; GO:0003735; GO:0005829; GO:0006412; GO:0015935	ACA1_034540	Ribosomal protein S13p/S18e, putative OS=Acanthamoeba castellanii str. Neff OX=1257118 GN=ACA1_034540 PE=3 SV=1	18.92	8	8	9	10	3100000	1600000
L8GLU0	GO:0003735; GO:0006412; GO:0019843; GO:0022627; GO:0042274	ACA1_365780	Ribosomal protein S4, putative (Fragment) OS=Acanthamoeba castellanii str. Neff OX=1257118 GN=ACA1_365780 PE=3 SV=1	21.83	17	19	15	16	3800000	1200000
L8GIL6	GO:0004739; GO:0006086	ACA1_095900	Pyruvate dehydrogenase E1 component subunit beta OS=Acanthamoeba castellanii str. Neff OX=1257118 GN=ACA1_095900 PE=4 SV=1	39.67	13	20	8	8	4100000	870000
L8HCS5	GO:0004742; GO:0005739; GO:0006086; GO:0045254	ACA1_142390	Acetyltransferase component of pyruvate dehydrogenase complex OS=Acanthamoeba castellanii str. Neff OX=1257118 GN=ACA1_142390 PE=3 SV=1	52.98	16	18	21	23	4400000	2300000
L8HJ08	GO:0003735; GO:0005840; GO:0006412; GO:1990904	ACA1_288920	40S ribosomal protein S8 OS=Acanthamoeba castellanii str. Neff OX=1257118 GN=ACA1_288920 PE=3 SV=1	27.81	7	8	12	13	4900000	3200000
L8H2M8	GO:0000462; GO:0003723; GO:0003735; GO:0006412; GO:0022627	ACA1_268880	Ribosomal protein S9, putative OS=Acanthamoeba castellanii str. Neff OX=1257118 GN=ACA1_268880 PE=3 SV=1	16.55	12	13	15	16	6100000	2700000
L8GXZ0	GO:0005524; GO:0005739; GO:0016887; GO:0042776; GO:0045259; GO:0046933	ACA1_367940	ATP synthase subunit beta OS=Acanthamoeba castellanii str. Neff OX=1257118 GN=ACA1_367940 PE=3 SV=1	73.43	35	48	38	46	6400000	8500000
R4L876	GO:0003871; GO:0008270; GO:0009086; GO:0032259		5-methyltetrahydropteroyltriglutamate--homocysteine S-methyltransferase OS=Acanthamoeba castellanii str. Neff OX=1257118 PE=2 SV=1	90.45	36	40	55	65	7900000	23000000
L8GQT3	GO:0003735; GO:0006412; GO:0022627	ACA1_220040	40S ribosomal protein S3a OS=Acanthamoeba castellanii str. Neff OX=1257118 GN=ACA1_220040 PE=3 SV=1	29.23	10	11	15	16	8300000	5000000
L8GJ32	GO:0003735; GO:0006412; GO:0019843; GO:0022627	ACA1_097000	40S ribosomal protein S4 OS=Acanthamoeba castellanii str. Neff OX=1257118 GN=ACA1_097000 PE=3 SV=1	27.26	22	27	21	23	9800000	4800000
L8H4P8	GO:0043022; GO:0045182	ACA1_199990	Guanine nucleotide-binding protein beta subunit, putative OS=Acanthamoeba castellanii str. Neff OX=1257118 GN=ACA1_199990 PE=3 SV=1	35.19	12	17	13	14	14000000	5700000
L8GQU5	GO:0005634; GO:0005737; GO:1990904	ACA1_275390	Major Vault Protein repeatcontaining protein OS=Acanthamoeba castellanii str. Neff OX=1257118 GN=ACA1_275390 PE=4 SV=1	86.17	39	67	49	88	33000000	41000000
L8HCV7	GO:0000287; GO:0004312; GO:0004315; GO:0004318; GO:0005835; GO:0006633; GO:0008897; GO:0016787; GO:0019171	ACA1_069690	Fattyacid synthase complex protein OS=Acanthamoeba castellanii str. Neff OX=1257118 GN=ACA1_069690 PE=4 SV=1	463.86	220	334	40	42	130000000	3800000
